# Supplementary material for: The novel organoselenium compound 4aa ameliorates osteoporosis by modulating gut microbiota composition and fecal metabolite profiles
Source: Front Endocrinol (Lausanne). 2025 Aug 13;16:1623933. doi: 10.3389/fendo.2025.1623933 (PMC12380565; doi:10.3389/fendo.2025.1623933)
Supplement: Supplementary file 7 [file DataSheet2.csv]

ID	Metabolite	Metab ID	level	KEGG Pathway ID	KEGG Pathway Description	Library ID	Adducts	Formula	Retention time	KEGG Compound ID	Mode	KEGG Compound First Category	KEGG Compound Second Category	KEGG Pathway First Category	KEGG Pathway Second Category	HMDB Superclass	HMDB Class	M/Z	RSD	Fragmentation Score	Theoretical Fragmentation Score	Mass Error	CAS ID	HMDB Subclass	C6	C1	C3	C2	C5	C4	C10_1	C10_2	C10_3	C10_4	C10_5	C10_6	OVX_1	OVX_2	OVX_3	OVX_4	OVX_5	OVX_6	OVX10_1	OVX10_2	OVX10_3	OVX10_4	OVX10_5	OVX10_6	QC01
pos_9785	Hesperidin	metab_10030	B(ii)	-	-	LMPK12140451;HMDB0003265	M+ACN+H	C28H34O15	0.6549	C09755	pos	-	-	-	-	Phenylpropanoids and polyketides	Flavonoids	652.2287984	0.138393047	-	81.7	8.526015619	520-26-3	Flavonoid glycosides	1.50E+05	2.39E+05	1.25E+04	1.13E+05	1.03E+05	8.89E+04	2.16E+05	2.04E+05	2.27E+05	1.95E+05	2.29E+05	2.18E+05	1.39E+05	1.51E+05	3.57E+04	6.68E+04	7.18E+04	5.81E+04	1.13E+05	6.64E+05	9.88E+05	1.17E+06	1.10E+05	7.07E+05	2.38E+05
pos_9800	Urolithin A-3-O-glucuronide	metab_10048	B(ii)	-	-	HMDB0029222	M+NH4	C19H16O10	0.6471	-	pos	-	-	-	-	Organic oxygen compounds	Organooxygen compounds	422.105504	0.037913666	-	65.9	-6.603398016	-	Carbohydrates and carbohydrate conjugates	6.38E+05	4.86E+05	9.15E+05	1.66E+06	6.17E+05	9.56E+05	9.82E+05	9.44E+05	9.44E+05	9.27E+05	9.07E+05	9.04E+05	6.65E+05	4.60E+05	4.29E+05	2.67E+06	1.40E+06	5.56E+06	2.50E+04	3.52E+05	3.24E+05	4.12E+05	3.23E+04	4.38E+05	8.58E+05
pos_9815	Pitavastatin Lactone	metab_10063	B(ii)	map07024	HMG-CoA reductase inhibitors	HMDB0041991;HMDB0256618	M+NH4	C25H22FNO3	0.6393	C13334	pos	-	-	Drug Development	Target-based classification: Enzymes	Organoheterocyclic compounds	Quinolines and derivatives	421.1924589	0.107272228	-	37	0.648735674	147511-69-1	Phenylquinolines	1.27E+05	5.44E+04	7.29E+04	7.47E+04	1.36E+05	3.77E+04	3.89E+04	3.15E+04	4.08E+04	3.94E+04	2.88E+04	4.13E+04	1.21E+05	5.38E+05	5.22E+05	0	3.48E+05	0	0	1.73E+05	0	0	1.98E+04	4.20E+04	7.77E+04
pos_9827	3-Amino-1-hydroxypyrrolidin-2-one	metab_10076	B(ii)	-	-	HMDB0245803	M+2Na-H	C4H8N2O2	0.6393	-	pos	-	-	-	-	Organic acids and derivatives	Carboxylic acids and derivatives	161.0294206	0.013281736	-	34.1	-2.772769828	-	Amino acids, peptides, and analogues	4.09E+04	4.17E+04	1.77E+05	1.15E+05	8.21E+04	7.35E+04	5.66E+04	6.86E+04	6.39E+04	6.20E+04	6.43E+04	7.60E+04	3262	0	3.88E+04	1.72E+05	2.72E+04	1.39E+05	4.37E+04	3.39E+04	1.63E+04	3.17E+04	4.26E+04	5.49E+04	5.99E+04
pos_9831	Pentanamide	metab_10081	B(i)	-	-	LMFA08010002;HMDB0256275	M+CH3OH+H	C5H11NO	0.6393	C01842	pos	-	-	-	-	Lipids and lipid-like molecules	Fatty Acyls	134.1176083	0.033594375	48.8	-	0.525700799	626-97-1	Fatty amides	6.56E+05	1.12E+05	1.58E+05	9.95E+04	3.38E+05	3.51E+05	2.52E+05	2.59E+05	2.62E+05	2.58E+05	2.50E+05	2.60E+05	1.12E+06	1.76E+05	7.44E+04	1.17E+05	2.51E+05	4.54E+05	9.15E+04	3.53E+04	4.39E+04	5.34E+04	4.35E+04	3.04E+04	2.07E+05
pos_9888	Lys Val	metab_10143	B(i)	-	-	-	M+H	C11H23N3O3	0.6083	-	pos	-	-	-	-	-	-	246.1810806	0.020257995	58.2	-	-0.56058514	-	-	1.16E+05	7.40E+04	1.28E+05	7.25E+04	5.26E+04	2.62E+05	1.09E+05	9.37E+04	9.75E+04	1.02E+05	9.11E+04	1.12E+05	6.44E+04	1.14E+05	1.31E+05	5.38E+05	2.03E+05	5.00E+05	1.11E+06	2.03E+05	3.49E+05	9.49E+04	5.70E+05	1.47E+05	2.31E+05
pos_9991	Cyclopentanol	metab_10258	B(ii)	-	-	HMDB0302463	M+NH4	C5H10O	0.5766	C02020	pos	-	-	-	-	Organic oxygen compounds	Organooxygen compounds	104.1073582	0.044092281	-	42.2	4.272327317	96-41-3	Alcohols and polyols	5.30E+06	3.92E+06	6.27E+06	3.69E+06	7.84E+06	5.78E+06	5.20E+06	5.23E+06	5.09E+06	5.20E+06	5.16E+06	5.42E+06	9.98E+06	7.12E+06	5.27E+06	3.25E+06	7.43E+06	7.24E+06	5.24E+06	1.83E+06	3.31E+06	3.20E+06	5.15E+06	2.56E+06	4.92E+06
pos_6786	17a,20a-Dihydroxycholesterol	metab_10267	B(ii)	map00140	Steroid hormone biosynthesis	HMDB0006764;PW_C002916	M+Na	C27H46O3	5.5918	C05487	pos	-	-	Metabolism	Lipid metabolism	Lipids and lipid-like molecules	Steroids and steroid derivatives	441.3321101	0.028072999	-	54.3	-4.316766247	-	Hydroxysteroids	3.94E+05	2.91E+05	3.05E+05	4.99E+05	2.57E+05	3.21E+05	2.79E+05	2.94E+05	2.90E+05	2.77E+05	2.84E+05	2.79E+05	2.75E+05	3.23E+05	4.53E+05	3.23E+05	3.11E+05	3.46E+05	1.86E+05	1.89E+05	1.81E+05	2.47E+05	1.61E+05	1.85E+05	2.56E+05
pos_9319	7-Methylguanine	metab_10270	B(i)	-	-	HMDB0006040;HMDB0000897	M+H	C6H7N5O	1.4306	C02242	pos	-	-	-	-	Organoheterocyclic compounds	Imidazopyrimidines	166.0723099	0.022271242	81.2	-	-0.159994752	578-76-7;10030-78-1	Purines and purine derivatives	1.74E+06	1.46E+06	9.36E+05	1.11E+06	1.63E+06	8.39E+05	1.40E+06	1.40E+06	1.43E+06	1.41E+06	1.42E+06	1.40E+06	1.80E+06	1.45E+06	1.12E+06	9.08E+05	1.29E+06	1.25E+06	2.22E+06	3.29E+06	2.80E+06	3.44E+06	2.31E+06	3.11E+06	1.64E+06
pos_9404	Allysine	metab_10273	B(ii)	map01100;map00310;map01110;map00300;map00960;map01230;map01064;map01060	Metabolic pathways;Lysine degradation;Biosynthesis of secondary metabolites;Lysine biosynthesis;Tropane, piperidine and pyridine alkaloid biosynthesis;Biosynthesis of amino acids;Biosynthesis of alkaloids derived from ornithine, lysine and nicotinic acid;Biosynthesis of plant secondary metabolites	HMDB0001263;HMDB0303320;PW_C000976	M+ACN+H	C6H11NO3	1.1589	C04076	pos	-	-	Metabolism;Metabolism;Metabolism;Metabolism;Metabolism;Metabolism;Metabolism;Metabolism	Global and overview maps;Amino acid metabolism;Global and overview maps;Amino acid metabolism;Biosynthesis of other secondary metabolites;Global and overview maps;Chemical structure transformation maps;Chemical structure transformation maps	Organic acids and derivatives	Carboxylic acids and derivatives	187.1076587	0.004145388	-	51.3	-0.413768429	1962-83-0;6665-12-9	Amino acids, peptides, and analogues	1.10E+06	5.50E+05	1.33E+06	4.82E+05	5.99E+05	6.60E+05	5.33E+05	5.48E+05	5.41E+05	5.49E+05	5.49E+05	5.34E+05	6.04E+05	1.35E+06	1.14E+06	1.14E+06	1.26E+06	1.16E+06	3.01E+05	3.64E+05	3.79E+05	4.22E+05	2.97E+05	3.91E+05	6.46E+05
pos_4721	Androstan-3alpha,17beta-diol	metab_10275	B(ii)	map00140	Steroid hormone biosynthesis	LMST02020052;HMDB0060437	M+CH3OH+H	C19H32O2	6.0137	C03852	pos	-	-	Metabolism	Lipid metabolism	Organic nitrogen compounds	Organonitrogen compounds	325.273355	0.161370803	-	40.8	-1.253754496	-	Nitrogen mustard compounds	3.78E+05	1.28E+06	5.89E+05	1.09E+06	5.07E+05	2.18E+05	1.16E+06	1.33E+06	1.50E+06	1.48E+06	1.54E+06	1.41E+06	7.69E+05	2.04E+06	3.89E+06	1.40E+06	9.46E+05	9.26E+05	3.10E+05	2.08E+05	9.70E+04	7.96E+04	9.20E+04	1.48E+05	5.04E+05
pos_7491	Beta-Zearalenol	metab_10276	B(ii)	-	-	HMDB0041824;HMDB0041838	M+CH3OH+H	C18H24O5	3.9608	C14751	pos	-	-	-	-	Phenylpropanoids and polyketides	Macrolides and analogues	353.1928294	0.097969023	-	74.7	-9.481621266	71030-11-0;36455-72-8	Not Available	1.27E+05	3.92E+04	5.74E+04	5.92E+04	7.78E+04	9.63E+04	3.77E+04	4.38E+04	4.01E+04	3.93E+04	3.50E+04	3.80E+04	6.39E+04	8.40E+04	7.89E+04	8.07E+04	9.55E+04	1.04E+05	6.35E+04	1.57E+04	1.11E+04	4.95E+04	7.57E+04	4.14E+04	5.50E+04
pos_6508	Coproporphyrin I	metab_10279	B(i)	map01100;map01110;map00860	Metabolic pathways;Biosynthesis of secondary metabolites;Porphyrin metabolism	PW_C000502;HMDB0011680;HMDB0000643;HMDB0002158	M+H	C36H38N4O8	5.775	C05769	pos	-	-	Metabolism;Metabolism;Metabolism	Global and overview maps;Global and overview maps;Metabolism of cofactors and vitamins	Organoheterocyclic compounds	Tetrapyrroles and derivatives	655.2748765	0.025144294	39.7	-	-2.084937301	31110-56-2;531-14-6;15569-30-9	Porphyrins	2.43E+05	2.39E+05	2.73E+05	1.31E+05	1.66E+05	4.12E+05	3.06E+05	3.39E+05	2.65E+05	2.96E+05	2.88E+05	2.75E+05	6.68E+05	8.19E+05	2.55E+05	3.42E+05	5.96E+05	4.03E+05	7.19E+05	6.62E+05	7.75E+05	6.59E+05	8.57E+05	3.84E+05	3.77E+05
pos_8120	Glucosamine	metab_10284	B(ii)	map01100;map00520;map02060;map01250	Metabolic pathways;Amino sugar and nucleotide sugar metabolism;Phosphotransferase system (PTS);Biosynthesis of nucleotide sugars	HMDB0030091;PW_C001167;HMDB0245095;HMDB0242589;HMDB0001514	2M+K	C6H13NO5	2.7999	C00329	pos	Carbohydrates	Monosaccharides	Metabolism;Metabolism;Environmental Information Processing;Metabolism	Global and overview maps;Carbohydrate metabolism;Membrane transport;Global and overview maps	Organic oxygen compounds	Organooxygen compounds	397.1205482	0.072783712	-	43	-3.783061539	14257-69-3;3416-24-8	Carbohydrates and carbohydrate conjugates	4.40E+04	2.59E+04	1909	7.77E+04	1.95E+05	5.38E+04	1.46E+04	1.77E+04	1.53E+04	1.92E+04	1.46E+04	1.75E+04	0	8402	4089	3.06E+04	6544	2.23E+04	5640	1.35E+04	3964	1.36E+04	0	1.45E+04	2.82E+04
pos_4477	Irinotecan	metab_10291	B(i)	map00983	Drug metabolism - other enzymes	HMDB0014900;HMDB0060510;PW_C009230	M+CH3OH+H	C33H38N4O6	5.7351	C16641	pos	-	-	Metabolism	Xenobiotics biodegradation and metabolism	Alkaloids and derivatives	Camptothecins	619.3118591	0.176742069	52.1	-	-1.308390947	100286-90-6;97682-44-5	Not Available	1.06E+04	3.46E+04	7.37E+04	0	1.15E+04	2.21E+05	1.21E+05	1.01E+05	9.64E+04	9.84E+04	1.34E+05	1.08E+05	3.25E+05	1.52E+05	2.41E+04	7.42E+04	1.17E+04	1.90E+05	3.49E+05	4.25E+05	5.11E+05	5.37E+05	2.45E+05	4.95E+05	1.69E+05
pos_3972	Lipoteichoic acid	metab_10297	B(ii)	map01100;map05150;map00561	Metabolic pathways;Staphylococcus aureus infection;Glycerolipid metabolism	HMDB0254121	M+H+Na	C39H70N2O13	3.9368	C06042;C20898	pos	-	-	Metabolism;Human Diseases;Metabolism	Global and overview maps;Infectious disease: bacterial;Lipid metabolism	Organic oxygen compounds	Organooxygen compounds	399.24601	0.021298518	-	32	9.98416878	-	Carbohydrates and carbohydrate conjugates	1.16E+04	2.71E+05	1.33E+04	2.00E+04	1.24E+04	1.31E+04	1.88E+05	1.99E+05	1.92E+05	2.10E+05	1.97E+05	2.02E+05	5.65E+04	9.70E+04	4.70E+04	3.04E+04	2.16E+05	8.88E+04	7.55E+05	1.20E+06	1.89E+06	1.03E+06	2.87E+06	1.88E+06	4.76E+05
pos_5990	LysoPC(18:0/0:0)	metab_10298	B(ii)	map00565;map01100;map05231;map00564	Ether lipid metabolism;Metabolic pathways;Choline metabolism in cancer;Glycerophospholipid metabolism	HMDB0010384;HMDB0011149	M+Na	C26H54NO7P	6.0297	C04317;C04230	pos	-;Lipids	-;Phospholipids	Metabolism;Metabolism;Human Diseases;Metabolism	Lipid metabolism;Global and overview maps;Cancer: overview;Lipid metabolism	Lipids and lipid-like molecules	Glycerophospholipids	546.3550348	0.017381766	-	60	3.868048101	19420-57-6;74430-89-0	Glycerophosphocholines	1.58E+06	5.86E+06	6.42E+06	5.88E+06	1.96E+07	4.75E+06	1.10E+07	1.07E+07	1.10E+07	1.13E+07	1.06E+07	1.07E+07	4.35E+07	7.74E+06	6.29E+06	2.70E+06	7.09E+06	1.45E+07	1.07E+06	1.08E+05	6.07E+05	3.14E+05	1.08E+06	1.29E+05	9.42E+06
pos_3267	Mycophenolate mofetil	metab_10301	B(ii)	-	-	HMDB0015159;HMDB0014826;PW_C009165;HMDB0255488	M+NH4	C23H31NO7	2.2217	C07908	pos	-	-	-	-	Organoheterocyclic compounds	Isocoumarans	451.2409588	0.110493029	-	35.2	-6.738320104	24280-93-1;128794-94-5	Isobenzofuranones	3.04E+04	1776	9074	2.15E+04	0	1.17E+05	5.88E+04	4.89E+04	4.04E+04	4.70E+04	4.60E+04	5.17E+04	2.69E+04	3440	588.2	1612	4573	2.72E+04	0	0	4333	0	0	0	8172
pos_6661	Propoxyphene	metab_10306	B(ii)	-	-	HMDB0253915;HMDB0001847;HMDB0014785;PW_C009130	M+ACN+Na	C22H29NO2	5.6795	C07406	pos	-	-	-	-	Phenylpropanoids and polyketides	Stilbenes	403.2369796	0.099782716	-	43.2	4.070185886	469-62-5;58-08-2	Not Available	2.15E+05	2.83E+05	2.30E+05	3.14E+05	1.70E+05	3.26E+05	2.44E+05	2.40E+05	2.47E+05	3.19E+05	2.96E+05	2.50E+05	1.09E+05	1.53E+05	1.99E+05	1.26E+05	1.77E+05	1.66E+05	1.40E+05	1.64E+05	4.89E+04	5.07E+04	1.77E+05	1.21E+05	1.32E+05
neg_10033	5'-Guanylic Acid	metab_10350	B(i)	map01100;map00230;map01232;map04022;map04740;map01523;map01065;map04742;map04744;map01060	Metabolic pathways;Purine metabolism;Nucleotide metabolism;cGMP-PKG signaling pathway;Olfactory transduction;Antifolate resistance;Biosynthesis of alkaloids derived from histidine and purine;Taste transduction;Phototransduction;Biosynthesis of plant secondary metabolites	HMDB0001397;MJDBOTE0000666	M-H	C10H14N5O8P	1.8821	C00144	neg	Nucleic acids	Nucleotides	Metabolism;Metabolism;Metabolism;Environmental Information Processing;Organismal Systems;Human Diseases;Metabolism;Organismal Systems;Organismal Systems;Metabolism	Global and overview maps;Nucleotide metabolism;Global and overview maps;Signal transduction;Sensory system;Drug resistance: antineoplastic;Chemical structure transformation maps;Sensory system;Sensory system;Chemical structure transformation maps	Nucleosides, nucleotides, and analogues	Purine nucleotides	362.051229	0.061853535	96.3	-	1.39470067	85-32-5	Purine ribonucleotides	1.71E+04	5.51E+04	229.1	4176	291.3	2717	2.87E+04	2.83E+04	2.73E+04	2.95E+04	3.10E+04	2.91E+04	3.77E+04	5.77E+04	8616	4147	2.85E+04	6099	2.34E+05	1.82E+04	5.69E+04	3.25E+04	2.01E+05	2.15E+04	4.22E+04
neg_10051	Bis(2,5-dihydroxypyrrol-1-yl) octanedioate	metab_10370	B(ii)	-	-	HMDB0260390	M+K-2H	C16H20N2O8	1.8577	-	neg	-	-	-	-	Organoheterocyclic compounds	Pyrroles	405.0712096	0.136198653	-	81.8	1.735268507	-	Substituted pyrroles	769.4	1.72E+05	0	2.71E+04	0	1.52E+04	5.01E+04	4.93E+04	5.29E+04	5.01E+04	5.06E+04	5.22E+04	0	0	0	1119	0	351.7	0	0	0	0	0	0	8941
neg_10058	4-Vinylphenol sulfate	metab_10377	B(ii)	-	-	HMDB0062775	M+FA-H	C8H8O4S	1.8457	-	neg	-	-	-	-	Organic acids and derivatives	Organic sulfuric acids and derivatives	245.0126181	0.024453032	-	30.5	0.42757348	131351-90-1	Arylsulfates	2.19E+06	2.97E+04	2.49E+06	1.94E+06	3.02E+06	1.88E+06	5.14E+05	4.83E+05	5.08E+05	4.89E+05	5.12E+05	5.01E+05	2.14E+06	1.92E+06	2.27E+06	2.34E+05	1.83E+06	4.86E+04	4.32E+04	3.85E+04	2.63E+04	2.75E+04	1.50E+04	2.42E+04	8.75E+05
neg_1007	Sanfetrinem	metab_10390	B(ii)	-	-	HMDB0257478	M-H2O-H, 2M+Hac-H	C14H19NO5	4.8044	-	neg	-	-	-	-	Organoheterocyclic compounds	Lactams	621.2686653	0.05540005	-	75.8	3.85751259	-	Beta lactams	4020	2.45E+05	4.22E+04	1495	2854	6.98E+04	2.83E+05	3.00E+05	3.13E+05	3.05E+05	3.04E+05	3.06E+05	6477	3.66E+04	4417	3.76E+04	6682	7113	1.08E+06	8.90E+04	1.26E+05	1.66E+05	9.48E+05	1.01E+05	1.85E+05
neg_1008	Edulisin VI	metab_10401	B(ii)	-	-	HMDB0041265	M-H2O-H, M-H	C20H22O9	4.808	-	neg	-	-	-	-	Phenylpropanoids and polyketides	Coumarins and derivatives	405.1195831	0.040672701	-	52.9	1.175179502	161842-80-4	Furanocoumarins	5.76E+04	8.77E+04	8.74E+04	9.57E+04	6.00E+04	1.27E+05	1.26E+05	1.32E+05	1.37E+05	1.28E+05	1.32E+05	1.33E+05	7.14E+04	1.57E+05	1.13E+05	1.03E+05	1.51E+05	1.27E+05	3.76E+05	2.44E+05	2.23E+05	3.28E+05	4.31E+05	5.37E+05	1.72E+05
neg_10083	3-Oxoadipic acid	metab_10405	B(ii)	map01100;map00362;map01120;map01220	Metabolic pathways;Benzoate degradation;Microbial metabolism in diverse environments;Degradation of aromatic compounds	HMDB0000398	M+FA-H	C6H8O5	1.7658	C00846	neg	-	-	Metabolism;Metabolism;Metabolism;Metabolism	Global and overview maps;Xenobiotics biodegradation and metabolism;Global and overview maps;Global and overview maps	Organic acids and derivatives	Keto acids and derivatives	205.0351276	0.008944875	-	61.2	-1.553322184	689-31-6	Medium-chain keto acids and derivatives	1.64E+05	4.69E+04	4.18E+04	1.20E+05	8.63E+04	1.22E+05	9.25E+04	8.01E+04	8.65E+04	8.35E+04	9.32E+04	9.04E+04	1.62E+05	5.47E+04	3.35E+04	3.24E+05	5.43E+04	2.01E+05	3.10E+05	1.35E+05	3.80E+05	1.64E+05	2.74E+05	1.64E+05	1.46E+05
neg_10085	Adenosine 3'-monophosphate	metab_10407	B(i)	map01100;map00230	Metabolic pathways;Purine metabolism	HMDB0003540	M-H	C10H14N5O7P	1.7575	C01367	neg	-	-	Metabolism;Metabolism	Global and overview maps;Nucleotide metabolism	Nucleosides, nucleotides, and analogues	Ribonucleoside 3''-phosphates	346.0560166	0.008719738	91.9	-	0.601057161	84-21-9	Not Available	5.42E+04	2.02E+05	223.8	1.41E+04	3524	5283	9.71E+04	8.94E+04	9.21E+04	9.04E+04	9.59E+04	9.89E+04	1.33E+05	1.21E+05	4.85E+04	2.37E+04	7.50E+04	1.99E+04	5.93E+05	6.16E+04	3.28E+05	1.28E+05	6.30E+05	7.45E+04	1.34E+05
neg_10088	Citramalic Acid	metab_10410	B(i)	-	-	HMDB0000426	M-H	C5H8O5	1.7575	C00815	neg	-	-	-	-	Lipids and lipid-like molecules	Fatty Acyls	147.0292359	0.007738949	86.4	-	-4.46525258	2306-22-1;597-44-4	Fatty acids and conjugates	1.06E+06	9.18E+05	3.42E+05	2.65E+06	1.85E+06	1.05E+06	1.38E+06	1.30E+06	1.35E+06	1.32E+06	1.35E+06	1.37E+06	1.58E+06	4.55E+05	7.38E+05	1.56E+06	5.13E+05	1.19E+06	3.29E+06	1.43E+06	1.92E+06	2.30E+06	1.75E+06	2.59E+06	1.37E+06
neg_10108	Deoxyadenosine monophosphate	metab_10433	B(i)	map01100;map01232;map00230	Metabolic pathways;Nucleotide metabolism;Purine metabolism	PW_C000724;HMDB0000905	M-H	C10H14N5O6P	1.6389	C00360	neg	Nucleic acids	Nucleotides	Metabolism;Metabolism;Metabolism	Global and overview maps;Global and overview maps;Nucleotide metabolism	Nucleosides, nucleotides, and analogues	Purine nucleotides	330.0612161	0.020686423	85	-	0.974664557	653-63-4	Purine deoxyribonucleotides	6819	3.63E+04	0	1744	2135	0	1.23E+04	1.44E+04	1.41E+04	1.27E+04	9097	1.04E+04	1.65E+04	1.14E+05	1.57E+04	2.50E+04	4195	0	4.32E+05	4.12E+04	4.84E+05	6.60E+04	4.83E+05	3.24E+04	9.21E+04
neg_10140	Betonicine	metab_10469	B(ii)	-	-	HMDB0029412	M+FA-H	C7H13NO3	1.3795	C08269	neg	-	-	-	-	Organic acids and derivatives	Carboxylic acids and derivatives	204.0875258	0.035393712	-	55.8	-1.385159178	515-25-3	Amino acids, peptides, and analogues	5.04E+04	5.09E+04	4.11E+04	4.61E+04	3.80E+04	4.10E+04	4.49E+04	4.42E+04	4.44E+04	4.71E+04	5.08E+04	4.78E+04	4.80E+04	3.94E+04	5.89E+04	4.85E+04	4.39E+04	4.23E+04	3.84E+05	5.66E+04	4.89E+04	5.64E+04	3.49E+05	5.22E+04	8.29E+04
neg_10142	Beta-D-Glucosamine	metab_10471	B(ii)	-	-	HMDB0030091	M-H2O-H	C6H13NO5	1.37	C08349	neg	-	-	-	-	Organic oxygen compounds	Organooxygen compounds	160.0609602	0.02534818	-	52.6	-3.189878614	14257-69-3	Carbohydrates and carbohydrate conjugates	4.65E+05	8.37E+05	9.77E+05	5.75E+05	6.65E+05	3.55E+05	6.33E+05	6.42E+05	6.34E+05	6.20E+05	6.32E+05	6.75E+05	4.54E+05	6.61E+05	1.31E+06	6.87E+05	7.20E+05	1.35E+06	1.37E+06	8.22E+05	9.64E+05	1.06E+06	1.58E+06	8.66E+05	7.85E+05
neg_10148	Uridine-5'-Monophosphate	metab_10477	B(i)	map00240;map01100;map01232;map01240	Pyrimidine metabolism;Metabolic pathways;Nucleotide metabolism;Biosynthesis of cofactors	HMDB0000288;MJDBOTE0000717	M-H	C9H13N2O9P	1.3422	C00105	neg	Nucleic acids	Nucleotides	Metabolism;Metabolism;Metabolism;Metabolism	Nucleotide metabolism;Global and overview maps;Global and overview maps;Global and overview maps	Nucleosides, nucleotides, and analogues	Pyrimidine nucleotides	323.0288784	0.034968788	77.9	-	0.889465445	58-97-9	Pyrimidine ribonucleotides	1.23E+04	1.54E+05	0	2149	0	731.8	7.54E+04	7.89E+04	8.06E+04	7.70E+04	8.08E+04	9.01E+04	2.28E+05	9.92E+04	3.93E+04	1719	6.75E+04	2149	2.95E+05	2.82E+04	2.07E+05	1.13E+05	4.47E+05	9.21E+04	9.21E+04
pos_1667	N-Linoleoyl Histidine	metab_1052	B(ii)	-	-	HMDB0241977	M+NH4, M+2Na-H	C24H39N3O3	5.6795	-	pos	-	-	-	-	Not Available	Not Available	462.2670871	0.020455196	-	60.5	-7.716230407	-	Not Available	5.86E+05	3.92E+05	4.95E+06	1.67E+06	7.49E+05	1.10E+06	7.48E+05	7.50E+05	7.67E+05	7.53E+05	7.52E+05	7.41E+05	1.49E+06	1.16E+06	8.90E+05	2.88E+06	1.89E+06	2.60E+06	5.33E+05	4.97E+05	4.48E+05	3.66E+05	3.50E+05	3.36E+05	1.02E+06
neg_10241	5,6,8-Trihydroxy-2-methylbenzo[g]chromen-4-one	metab_10581	B(ii)	-	-	HMDB0033911	M+FA-H	C14H10O5	1.1695	C17671	neg	-	-	-	-	Organoheterocyclic compounds	Naphthopyrans	303.0531516	0.087688843	-	43.4	8.235859116	3566-98-1	Naphthopyranones	6926	354.5	234.6	2.41E+04	2.50E+04	769	386.3	1168	0	0	799	0	1.64E+04	3464	0	1.34E+04	0	9312	1.76E+05	6328	2.01E+04	7.99E+04	6.53E+04	4.98E+04	2.04E+04
neg_1029	2-Hydroxy-4-[(1R)-1-hydroxy-8-methyl-6-oxononyl]-3-methyl-2H-furan-5-one	metab_10634	B(ii)	-	-	HMDB0258463	M-H, M+Cl	C15H24O5	4.9509	-	neg	-	-	-	-	Lipids and lipid-like molecules	Fatty Acyls	283.1554092	0.053766773	-	60.8	1.097033214	-	Fatty alcohols	2.58E+05	2.05E+05	1.24E+05	2.77E+05	2.45E+05	2.48E+05	3.00E+05	2.96E+05	2.84E+05	3.07E+05	2.93E+05	2.99E+05	3.06E+05	2.07E+05	2.18E+05	1.78E+05	1.44E+05	1.77E+05	1.59E+04	8.32E+04	5.33E+04	1.31E+05	1.68E+04	1.69E+05	1.63E+05
neg_10352	D-Arabinono-1,4-lactone	metab_10703	B(ii)	map01100;map00053	Metabolic pathways;Ascorbate and aldarate metabolism	HMDB0302833	M+Na-2H	C5H8O5	1.0495	C00652	neg	-	-	Metabolism;Metabolism	Global and overview maps;Carbohydrate metabolism	Organic oxygen compounds	Organooxygen compounds	169.0113826	0.20560697	-	57.4	-3.097738925	2782/9/4	Carbohydrates and carbohydrate conjugates	9119	2768	0	1.32E+04	1.06E+04	3920	1520	791.5	997.5	1680	1297	1014	3706	6408	0	665.6	0	1676	5.47E+04	8514	9859	2.47E+04	3.63E+04	1.38E+04	1.08E+04
neg_10381	Deoxycytidylic acid	metab_10735	B(i)	map00240;map01100;map01232	Pyrimidine metabolism;Metabolic pathways;Nucleotide metabolism	HMDB0001202	M-H	C9H14N3O7P	1.0211	C00239	neg	Nucleic acids	Nucleotides	Metabolism;Metabolism;Metabolism	Nucleotide metabolism;Global and overview maps;Global and overview maps	Nucleosides, nucleotides, and analogues	Pyrimidine nucleotides	306.0501728	0.041155622	52.7	-	1.669975377	1032-65-1	Pyrimidine deoxyribonucleotides	6696	1.49E+04	1.58E+04	4357	9484	1.60E+04	1.62E+04	1.75E+04	1.99E+04	2.06E+04	1.72E+04	2.02E+04	2520	5.84E+04	1.59E+04	9.31E+04	2.04E+04	6638	2.06E+05	2.59E+04	1.57E+05	3.24E+04	1.80E+05	1.77E+04	5.09E+04
neg_1042	Nanaomycin	metab_10777	B(i)	-	-	-	M-H, M+Na-2H	C16H14O6	4.8576	-	neg	-	-	-	-	-	-	301.0720713	0.034818351	51.6	-	1.024840652	-	-	4.44E+05	4.55E+05	2.87E+05	3.15E+05	1.54E+05	2.15E+05	3.28E+05	3.46E+05	3.23E+05	3.32E+05	3.50E+05	3.33E+05	3032	7180	1.77E+04	3097	3952	2.64E+05	4658	2.22E+05	7015	3.03E+05	7831	2.16E+05	1.60E+05
neg_1047	Gibberellin A24	metab_10832	B(ii)	map01100;map00904;map01110	Metabolic pathways;Diterpenoid biosynthesis;Biosynthesis of secondary metabolites	LMPR0104170018;HMDB0303459	M-H2O-H, M-H	C20H26O5	5.1298	C11861	neg	-	-	Metabolism;Metabolism;Metabolism	Global and overview maps;Metabolism of terpenoids and polyketides;Global and overview maps	Lipids and lipid-like molecules	Prenol lipids	345.1728736	0.067269263	-	59.6	6.141690377	19427-32-8	Diterpenoids	449.6	6.18E+04	994.2	424	1095	242.7	1251	396.7	867.6	398.2	956.8	764.2	321.6	100.6	710.1	635	400	0	2795	1.11E+05	5.82E+04	4.09E+04	1421	1.35E+05	1.42E+04
neg_1049	4-(6-Carbamoyl-5-formyl-2H-pyran-4-yl)-5-formyl-2H-pyran-6-carboxamide	metab_10853	B(ii)	-	-	HMDB0260276	M-H, 2M-H	C14H12N2O6	5.138	-	neg	-	-	-	-	Organoheterocyclic compounds	Pyrans	607.1313902	0.017904293	-	34.5	-0.666867881	-	Not Available	0	0	0	0	240.5	0	0	0	0	0	0	0	0	0	0	179.6	0	0	7.67E+05	516.6	458.5	1204	5.41E+05	1534	3.29E+04
neg_10510	5-Hydroxymethyl-2-furancarboxaldehyde	metab_10877	B(ii)	map01120;map00365	Microbial metabolism in diverse environments;Furfural degradation	HMDB0034355	M+FA-H	C6H6O3	0.7244	C11101	neg	-	-	Metabolism;Metabolism	Global and overview maps;Xenobiotics biodegradation and metabolism	Organic oxygen compounds	Organooxygen compounds	171.0294556	0.062212933	-	34.6	-3.501368301	67-47-0	Carbonyl compounds	2.84E+04	2.74E+04	2865	1.64E+04	1.72E+04	1.08E+04	2.24E+04	2.36E+04	2.14E+04	2.43E+04	2.37E+04	2.34E+04	2.34E+04	5.01E+04	2.93E+04	7272	2.00E+04	1.62E+04	6.21E+04	2.36E+04	3.01E+04	3.01E+04	5.44E+04	3.60E+04	2.29E+04
neg_10604	Rhamnose	metab_10980	B(i)	map01100;map00051;map01120	Metabolic pathways;Fructose and mannose metabolism;Microbial metabolism in diverse environments	HMDB0000849;MJDBOTE0001343	M-H	C6H12O5	0.6773	C00507	neg	Carbohydrates	Monosaccharides	Metabolism;Metabolism;Metabolism	Global and overview maps;Carbohydrate metabolism;Global and overview maps	Organic oxygen compounds	Organooxygen compounds	163.060664	0.011975211	78.6	-	-3.249254722	3615-41-6	Carbohydrates and carbohydrate conjugates	5.56E+05	7.17E+05	4.02E+05	5.42E+05	7.21E+05	4.98E+05	7.13E+05	7.45E+05	7.76E+05	7.43E+05	7.61E+05	7.55E+05	5.06E+05	5.07E+05	7.18E+05	5.08E+05	5.23E+05	5.14E+05	2.05E+06	6.25E+05	9.27E+05	8.70E+05	1.73E+06	6.09E+05	6.96E+05
neg_1062	3-benzyl-4-hydroxy-5-(4-hydroxyphenyl)furan-2(5H)-one	metab_10997	B(i)	-	-	-	M-H, M+FA-H	C17H14O4	5.2506	-	neg	-	-	-	-	-	-	327.0877509	0.055805453	56.7	-	1.201944049	-	-	6.38E+05	9.93E+05	3.57E+05	4.42E+05	2.99E+05	5.11E+05	7.57E+05	7.46E+05	7.33E+05	7.50E+05	7.39E+05	7.42E+05	1.65E+06	1.45E+06	1.40E+06	4.82E+05	9.47E+05	3.87E+05	5547	7.85E+05	1.58E+04	1.13E+06	2.23E+04	1.60E+04	5.59E+05
neg_10642	Xylobiose	metab_11022	B(ii)	map02010	ABC transporters	HMDB0029894	M+FA-H	C10H18O9	0.6689	C01630	neg	Carbohydrates	Oligosaccharides	Environmental Information Processing	Membrane transport	Organic oxygen compounds	Organooxygen compounds	327.0938552	0.043584132	-	56.5	2.021047115	6860-47-5	Carbohydrates and carbohydrate conjugates	3.86E+04	5.36E+04	3.12E+04	4.67E+04	5.51E+04	7.30E+04	5.99E+04	6.15E+04	7.74E+04	6.55E+04	6.93E+04	6.98E+04	3.53E+04	3.54E+04	4.02E+04	4.33E+04	4.58E+04	5.58E+04	3.04E+05	6.55E+04	8.14E+04	6.76E+04	2.23E+05	6.46E+04	6.18E+04
neg_10674	Quinic Acid	metab_11057	B(i)	map01100;map00400	Metabolic pathways;Phenylalanine, tyrosine and tryptophan biosynthesis	HMDB0003072;HMDB0042004;MJDBOTE0000415	M-H	C7H12O6	0.6689	C00296	neg	-	-	Metabolism;Metabolism	Global and overview maps;Amino acid metabolism	Organic oxygen compounds	Organooxygen compounds	191.055802	0.013616817	52.8	-	-1.612251278	77-95-2;91-63-4	Alcohols and polyols	6.18E+04	6.25E+04	3.57E+04	5.17E+04	8.27E+04	5.56E+04	5.61E+04	5.95E+04	6.38E+04	6.38E+04	5.88E+04	6.13E+04	5.45E+04	5.76E+04	6.53E+04	4.75E+04	4.55E+04	4.87E+04	2.39E+05	8.10E+04	9.33E+04	9.23E+04	2.11E+05	8.43E+04	7.26E+04
neg_10678	MALEIMIDE	metab_11061	B(ii)	-	-	HMDB0254312	M+FA-H	C4H3NO2	0.6689	C07272	neg	-	-	-	-	Organoheterocyclic compounds	Pyrrolidines	142.0139211	0.01821291	-	37.1	-6.804003391	541-59-3	Pyrrolidones	1.23E+04	1.65E+04	6238	1.21E+04	4.67E+04	1.45E+04	1.34E+04	1.44E+04	1.78E+04	1.84E+04	1.59E+04	1.61E+04	1.89E+04	9238	1.13E+04	1.14E+04	7280	8902	1.14E+05	3.53E+04	2.22E+04	4.41E+04	8.86E+04	3.87E+04	2.65E+04
neg_1068	19,20-(E)-Vallesamine	metab_11063	B(ii)	-	-	HMDB0244839	M+Na-2H, M+Cl	C20H24N2O3	5.3021	-	neg	-	-	-	-	Alkaloids and derivatives	Vallesaman alkaloids	375.1452835	0.04158313	-	35.7	-8.261530254	-	Not Available	6648	4746	7.03E+04	5521	8966	2.95E+04	1.69E+04	1.89E+04	1.84E+04	1.68E+04	1.64E+04	1.99E+04	3155	9035	4507	5.93E+04	1.28E+04	6048	7.54E+05	4.22E+04	2.28E+05	3.61E+04	8.94E+05	2.51E+05	1.07E+05
neg_10680	VINYLSULFONIC ACID	metab_11064	B(ii)	-	-	HMDB0259830	M+FA-H	C2H4O3S	0.6689	-	neg	-	-	-	-	Organic acids and derivatives	Organic sulfonic acids and derivatives	152.9857225	0.019179041	-	33.8	-5.513126807	-	Organosulfonic acids and derivatives	8.99E+04	2.57E+04	2.51E+04	7.10E+04	5.77E+04	3.82E+04	4.80E+04	5.01E+04	5.25E+04	5.34E+04	5.24E+04	5.06E+04	5.37E+04	6.24E+04	1.18E+05	5.02E+04	7.06E+04	4.70E+04	1.60E+04	3.64E+04	2.01E+04	2.46E+04	1.39E+04	2.84E+04	4.08E+04
neg_10688	Methanethiosulfonate	metab_11072	B(ii)	-	-	HMDB0254521	M-H	CH4O2S2	0.6689	-	neg	-	-	-	-	Organosulfur compounds	Not Available	110.9571945	0.041342556	-	34.9	-7.148594311	-	Not Available	2.61E+04	4325	2.22E+04	2.78E+04	1.29E+04	1.26E+04	8279	8881	1.14E+04	1.07E+04	1.01E+04	9238	3866	3475	5708	5.50E+04	1.08E+04	6444	595.6	3271	1803	4145	2012	3868	7886
neg_10708	Methyl methanesulfonate	metab_11094	B(ii)	-	-	HMDB0254601	M+FA-H	C2H6O3S	0.661	C19181	neg	-	-	-	-	Organic acids and derivatives	Organic sulfonic acids and derivatives	155.0014052	0.068864148	-	35.4	-5.115109324	66-27-3	Organosulfonic acids and derivatives	4.44E+04	1.72E+04	7.32E+04	3.49E+04	5.05E+04	2.92E+04	3.10E+04	3.32E+04	3.83E+04	3.83E+04	3.57E+04	3.90E+04	1.11E+05	8.53E+04	2.58E+04	2.79E+05	1.93E+05	3.04E+05	6473	1.90E+04	4977	1.61E+04	6803	2.53E+04	5.29E+04
neg_10766	Threonolactone	metab_11157	B(ii)	-	-	HMDB0000940	M+FA-H	C4H6O4	0.6375	-	neg	-	-	-	-	Organoheterocyclic compounds	Lactones	163.0243183	0.091015004	-	34.1	-4.178927081	21730-93-8	Gamma butyrolactones	1.19E+04	1.14E+04	6171	6814	1.11E+04	1.01E+04	8991	1.04E+04	1.16E+04	1.13E+04	1.40E+04	1.20E+04	1.74E+04	1.19E+04	7718	1.20E+04	8400	1.29E+04	7.52E+04	1.54E+04	2.38E+04	2.67E+04	4.74E+04	1.92E+04	1.57E+04
neg_10785	1-O-alpha-D-Glucopyranosyl-D-mannitol	metab_11177	B(ii)	-	-	HMDB0029911;LMFA13010063	M+Cl	C12H24O11	0.6219	-	neg	-	-	-	-	Lipids and lipid-like molecules	Fatty Acyls	379.1016003	0.161459202	-	49	0.980422127	20942-99-8	Fatty acyl glycosides	9.68E+04	7.74E+04	2.62E+04	1.40E+05	8.55E+04	5.07E+04	6.32E+04	6.79E+04	1.06E+05	8.83E+04	9.07E+04	7.72E+04	5.57E+04	4.13E+04	1.28E+05	3.30E+04	2.91E+04	9.39E+04	0	2.61E+04	3684	1.67E+04	0	2.60E+04	3.03E+04
pos_1726	Cypridina luciferin	metab_1118	B(ii)	-	-	HMDB0250695	M+H, M+Na	C22H27N7O	5.39	C02825	pos	-	-	-	-	Organoheterocyclic compounds	Indoles and derivatives	406.2332315	0.031865565	-	40.8	-4.326968008	7273-34-9	Indoles	5167	5.75E+05	8.65E+04	2.49E+04	7.62E+04	1.20E+05	3.67E+05	3.84E+05	3.71E+05	3.79E+05	3.82E+05	3.61E+05	1.33E+04	2336	1.10E+04	3.13E+05	1795	1.48E+05	5.26E+05	4.13E+05	4.45E+05	4.26E+05	3.92E+05	4.12E+05	2.33E+05
neg_10805	Eujambolin	metab_11199	B(ii)	-	-	HMDB0037970	M+FA-H	C24H24O13	0.6062	-	neg	-	-	-	-	Phenylpropanoids and polyketides	Flavonoids	565.1177466	0.129206028	-	44.1	-4.128140093	-	Flavonoid glycosides	0	5.99E+04	8320	5286	6024	2950	5314	1.56E+04	8947	1.26E+04	2.06E+04	9119	4703	0	0	2199	1.12E+04	3.55E+04	4.55E+05	1.16E+04	7.70E+04	1.36E+05	2.15E+05	2517	4.94E+04
neg_1085	11b-Hydroxyprogesterone	metab_11247	B(ii)	map00140	Steroid hormone biosynthesis	HMDB0004031;HMDB0304821;PW_C002030	M+Cl, M+FA-H	C20H28O4	5.4615	C05498	neg	-	-	Metabolism	Lipid metabolism	Lipids and lipid-like molecules	Steroids and steroid derivatives	377.1973841	0.032431448	-	79.6	1.269791615	600-57-7	Pregnane steroids	1.22E+05	6.34E+04	1.48E+05	1.23E+05	2.02E+05	1.29E+05	1.09E+05	9.88E+04	1.01E+05	1.12E+05	1.04E+05	1.03E+05	3.79E+05	1.23E+05	2.19E+05	1.35E+05	2.07E+05	4.07E+05	9.20E+04	3.44E+04	5.59E+04	3.85E+04	9.36E+04	6.22E+04	1.23E+05
neg_10866	Deoxyribose 5-phosphate	metab_11265	B(ii)	map01100;map00030	Metabolic pathways;Pentose phosphate pathway	PW_C000813;HMDB0001031	M+FA-H	C5H11O7P	0.5908	C00673	neg	-	-	Metabolism;Metabolism	Global and overview maps;Carbohydrate metabolism	Organic oxygen compounds	Organooxygen compounds	259.0223624	0.005794024	-	57.4	-0.372896088	102916-66-5	Carbohydrates and carbohydrate conjugates	2773	8.26E+04	1.28E+04	645.9	426.8	859.9	8.79E+04	9.12E+04	9.65E+04	9.34E+04	9.47E+04	9.65E+04	1.12E+06	3.18E+05	1.38E+04	717.7	9052	3422	3.14E+05	4.48E+05	1.76E+06	1.88E+06	3.94E+05	1.06E+06	3.17E+05
neg_1087	(E)-2-Glucosyl-3,4',5-trihydroxystilbene	metab_11269	B(ii)	-	-	HMDB0036294	M-H, M+Na-2H	C20H22O8	5.4748	-	neg	-	-	-	-	Phenylpropanoids and polyketides	Stilbenes	389.1247544	0.016769081	-	54.4	1.443585139	-	Stilbene glycosides	1.35E+05	8.55E+04	2.20E+05	1.70E+05	2.35E+05	2.04E+05	1.59E+05	1.45E+05	1.52E+05	1.50E+05	1.46E+05	1.47E+05	4.69E+04	1.42E+05	5.19E+04	1.52E+05	1.14E+05	6.02E+04	1.70E+06	2.03E+05	3.35E+05	2.26E+05	1.42E+06	3.54E+05	2.90E+05
pos_1736	Di-4-coumaroylputrescine	metab_1129	B(ii)	-	-	HMDB0033466	M+H, M+Na	C22H24N2O4	5.262	-	pos	-	-	-	-	Phenylpropanoids and polyketides	Cinnamic acids and derivatives	381.1799131	0.193752416	-	60.3	-2.552893382	37946-59-1	Hydroxycinnamic acids and derivatives	4.31E+04	3.82E+04	1.63E+05	4.02E+05	5.02E+04	2.42E+04	3.31E+04	3.24E+04	3.17E+04	2.15E+04	3.31E+04	2.61E+04	3.66E+04	2.27E+04	4.40E+04	3.06E+04	4.86E+04	3.63E+04	2.77E+04	2.89E+04	2.79E+04	2.89E+04	1.90E+04	3.47E+04	1.84E+04
neg_11111	2H-Imidazol-2-one	metab_11539	B(ii)	-	-	HMDB0245763	M+K-2H	C3H2N2O	0.5281	-	neg	-	-	-	-	Organoheterocyclic compounds	Azacyclic compounds	118.9654891	0.091935038	-	62	2.086605622	-	Not Available	3427	2071	1.39E+04	6521	6192	6173	4982	4748	5260	4835	5037	5315	262.5	366.4	5492	9574	4571	8888	1502	237	416.8	170.2	1276	1784	4871
pos_1761	23S,25,26-Trihydroxyvitamin D3	metab_1157	B(ii)	-	-	HMDB0060134	M+H, M+Na	C27H44O4	4.8591	-	pos	-	-	-	-	Lipids and lipid-like molecules	Steroids and steroid derivatives	433.3306307	0.050305198	-	40	-1.400965898	-	Vitamin D and derivatives	8.60E+04	4.52E+04	1.26E+05	1.70E+05	6.58E+04	1.23E+05	4.79E+04	5.15E+04	4.32E+04	5.28E+04	4.14E+04	5.14E+04	4.12E+05	2.12E+05	4.48E+05	1.98E+05	6.31E+05	3.21E+05	2.47E+04	8.53E+04	5.23E+04	2.89E+04	2.38E+04	8.71E+04	1.43E+05
neg_1119	Pinocembrin	metab_11625	B(ii)	map00941	Flavonoid biosynthesis	HMDB0030808;LMPK12140214;MJDBOTE0001152	M-H, M+FA-H	C15H12O4	5.5919	C09827	neg	-	-	Metabolism	Biosynthesis of other secondary metabolites	Phenylpropanoids and polyketides	Flavonoids	301.072242	0.081661241	-	30.7	1.875448342	480-39-7	Flavans	9.32E+04	3.10E+04	1.02E+05	5.88E+04	5.44E+04	1.15E+05	5.68E+04	5.50E+04	5.15E+04	5.29E+04	5.89E+04	5.78E+04	2.48E+04	6.25E+04	6.18E+04	6.10E+04	9.54E+04	4.57E+04	1.17E+04	4.15E+04	6.86E+04	1.66E+04	1.62E+04	2.64E+04	3.81E+04
neg_115	Pantethine	metab_11724	B(i)	-	-	HMDB0003828;HMDB0256114	M+Cl, M+FA-H, M-H	C22H42N4O8S2	4.3793	C12661	neg	-	-	-	-	Organic acids and derivatives	Carboxylic acids and derivatives	589.2144565	0.069081219	86.8	-	1.1706624	16816-67-4	Amino acids, peptides, and analogues	7.35E+05	1.25E+04	1.05E+05	2.79E+06	2.34E+06	1.84E+06	8.71E+04	8.47E+04	8.77E+04	9.22E+04	8.66E+04	9.13E+04	0	1.90E+04	2807	2.29E+05	3.05E+04	1.60E+06	0	7.51E+04	3.37E+04	1.21E+05	0	1.90E+05	3.74E+05
neg_1175	Omega-hydroxyfinasteride	metab_11752	B(ii)	-	-	HMDB0061030	M+K-2H, M+FA-H	C22H34N2O3	5.7279	-	neg	-	-	-	-	Lipids and lipid-like molecules	Steroids and steroid derivatives	411.2049136	0.035171132	-	59.8	-1.695500745	-	Androstane steroids	4.78E+05	4.95E+05	5.29E+05	7.47E+05	3.62E+05	4.17E+05	4.57E+05	4.83E+05	4.32E+05	4.38E+05	4.29E+05	4.43E+05	5.85E+05	6.83E+05	6.58E+05	5.74E+05	8.09E+05	8.24E+05	2.28E+05	2.93E+05	2.78E+05	2.79E+05	2.33E+05	2.64E+05	4.43E+05
neg_1178	1beta-Hydroxycholic acid	metab_11755	B(ii)	-	-	HMDB0000307;HMDB0000433	M+Na-2H, M+FA-H	C24H40O6	5.7358	-	neg	-	-	-	-	Lipids and lipid-like molecules	Steroids and steroid derivatives	469.2807806	0.029726224	-	35	0.209229785	63266-89-7;80875-94-1	Bile acids, alcohols and derivatives	7.76E+05	6.96E+05	1.24E+06	1.85E+06	8.01E+05	7.26E+05	7.88E+05	7.90E+05	7.53E+05	8.06E+05	7.19E+05	7.66E+05	1.26E+06	1.67E+06	1.62E+06	1.35E+06	1.95E+06	2.44E+06	3.59E+05	4.55E+05	3.46E+05	2.73E+05	4.67E+05	3.93E+05	9.58E+05
neg_118	7-Hydroxy-3-(3-hydroxy-4-methoxybenzyl)-5-methoxy-4-chromanone	metab_11757	B(ii)	-	-	HMDB0033299	M-H, M+Cl, M+Na-2H	C18H18O6	4.6329	-	neg	-	-	-	-	Phenylpropanoids and polyketides	Homoisoflavonoids	329.1034716	0.029141021	-	50	1.241134067	107585-73-9	Homoisoflavans	9.85E+05	2.13E+05	1.10E+06	1.01E+06	8.96E+05	7.68E+05	4.66E+05	4.65E+05	4.62E+05	4.51E+05	4.54E+05	4.42E+05	1.29E+06	8.85E+05	1.71E+06	1.38E+06	1.53E+06	9.78E+05	6.92E+04	3.65E+05	5.89E+05	2.47E+05	9.90E+04	5.73E+05	6.71E+05
neg_1219	Castasterone	metab_11799	B(ii)	map01100;map00905;map01110;map01060	Metabolic pathways;Brassinosteroid biosynthesis;Biosynthesis of secondary metabolites;Biosynthesis of plant secondary metabolites	LMST01030129;HMDB0301789	M-H, M+FA-H	C28H48O5	5.8459	C15794	neg	-	-	Metabolism;Metabolism;Metabolism;Metabolism	Global and overview maps;Metabolism of terpenoids and polyketides;Global and overview maps;Chemical structure transformation maps	Lipids and lipid-like molecules	Steroids and steroid derivatives	463.3433204	0.052622047	-	57.2	0.909118769	80736-41-0	Bile acids, alcohols and derivatives	2.68E+05	1.34E+05	1.93E+05	3.89E+05	1.76E+05	1.81E+05	1.43E+05	1.55E+05	1.57E+05	1.52E+05	1.51E+05	1.48E+05	1.66E+05	1.49E+05	2.20E+05	3.61E+04	1.51E+05	1.04E+05	3.72E+04	1.69E+05	9.55E+04	8.62E+04	4.07E+04	1.56E+05	1.49E+05
neg_1223	Carboprost	metab_11804	B(ii)	-	-	HMDB0249644	M-H2O-H, 2M-H	C21H36O5	5.8615	C06872	neg	-	-	-	-	Lipids and lipid-like molecules	Fatty Acyls	349.2387194	0.042592308	-	68.2	0.777226026	35700-23-3	Eicosanoids	1.41E+06	9.79E+05	1.07E+06	2.14E+06	1.24E+06	1.19E+06	1.23E+06	1.18E+06	1.19E+06	1.18E+06	1.14E+06	1.14E+06	7.19E+05	7.58E+05	6.74E+05	4.50E+05	5.80E+05	5.11E+05	2.30E+05	8.71E+05	6.23E+05	8.70E+05	3.23E+05	9.52E+05	8.15E+05
neg_124	Naproxen O-glucuronide	metab_11822	B(ii)	-	-	HMDB0060923	M-H2O-H, M+Cl, M-H	C20H22O9	4.9317	-	neg	-	-	-	-	Organic oxygen compounds	Organooxygen compounds	387.1090184	0.033293319	-	64.9	1.175144156	-	Carbohydrates and carbohydrate conjugates	3.44E+04	5.50E+04	5.21E+04	4.09E+04	3.78E+04	5.50E+04	8.37E+04	8.06E+04	7.67E+04	8.24E+04	8.41E+04	8.07E+04	2.10E+04	4.66E+04	3.68E+04	4.55E+04	4.79E+04	3.82E+04	2.84E+05	1.18E+05	5.64E+05	1.30E+05	2.72E+05	9.94E+05	1.44E+05
neg_13	3,4-Dihydroxyphenylpropanoate	metab_11888	B(i)	map00350	Tyrosine metabolism	-	M-H, M+FA-H, M+Na-2H, M+Cl	C9H10O4	3.7219	C10447	neg	-	-	Metabolism	Amino acid metabolism	-	-	181.0501668	0.046551576	80.7	-	-2.557138107	1078-61-1	-	8.59E+04	5.12E+04	7.18E+04	1.07E+05	5.88E+04	7.53E+04	8.72E+04	8.11E+04	8.18E+04	7.97E+04	7.98E+04	8.48E+04	1.01E+05	6.76E+04	9.25E+04	1.05E+05	7.62E+04	8.12E+04	1.45E+07	2.61E+05	1.27E+05	2.13E+05	1.64E+07	1.91E+05	8.80E+05
neg_135	Adipate semialdehyde	metab_11943	B(ii)	map01100;map01220;map00930;map01120	Metabolic pathways;Degradation of aromatic compounds;Caprolactam degradation;Microbial metabolism in diverse environments	HMDB0012882	M+FA-H, 2M-H, 3M-H	C6H10O3	5.5855	C06102	neg	-	-	Metabolism;Metabolism;Metabolism;Metabolism	Global and overview maps;Global and overview maps;Xenobiotics biodegradation and metabolism;Global and overview maps	Lipids and lipid-like molecules	Fatty Acyls	259.1190316	0.097558005	-	35.6	1.229101814	928-81-4	Fatty acids and conjugates	2.21E+04	2.91E+04	2.89E+04	2.06E+04	2.73E+04	2.25E+04	2.18E+04	2.41E+04	1.97E+04	2.48E+04	2.25E+04	2.00E+04	3.41E+04	2.86E+04	1.93E+04	2.39E+04	1.43E+04	1.56E+04	5.14E+04	3.66E+04	4.76E+04	4.74E+04	6.81E+04	4.28E+04	2.77E+04
neg_1366	Pregnanetriol 3a-O-b-D-glucuronide	metab_11961	B(ii)	-	-	HMDB0247360	M+Cl, M+K-2H	C27H44O9	7.0557	-	neg	-	-	-	-	Lipids and lipid-like molecules	Steroids and steroid derivatives	549.2517477	0.124213915	-	30.2	8.99758938	-	Steroidal glycosides	9.16E+05	3.59E+05	1.22E+06	6.80E+05	1.25E+06	7.76E+05	4.88E+05	4.47E+05	4.53E+05	4.20E+05	4.13E+05	4.41E+05	1.37E+06	9.68E+05	1.07E+06	8.25E+05	1.37E+06	9.55E+05	2.12E+05	3.94E+05	6.64E+04	4.86E+04	2.96E+05	5.99E+04	5.86E+05
pos_1799	Dehydrocyanaropicrin	metab_1198	B(ii)	-	-	HMDB0035029	M+H-H2O, M+H	C19H20O6	4.3284	-	pos	-	-	-	-	Lipids and lipid-like molecules	Prenol lipids	345.1330216	0.078327097	-	61.5	-0.706797498	35821-02-4	Terpene lactones	1022	3255	1765	5050	1208	1641	4896	4970	3786	1576	3963	3854	4370	6742	5989	1654	5900	2283	6.28E+05	5624	1.11E+04	4240	7.20E+05	9857	5.13E+04
neg_1457	Cucurbitacin E	metab_12062	B(ii)	map00996;map01110;map01062	Biosynthesis of various alkaloids;Biosynthesis of secondary metabolites;Biosynthesis of terpenoids and steroids	HMDB0250581;LMST01010107	M-H2O-H, M-H	C32H44O8	7.0944	C08797	neg	-	-	Metabolism;Metabolism;Metabolism	Biosynthesis of other secondary metabolites;Global and overview maps;Chemical structure transformation maps	Lipids and lipid-like molecules	Steroids and steroid derivatives	537.2898161	0.131972931	-	77.9	7.260198379	18444-66-1	Cucurbitacins	2.68E+06	2.40E+06	5.44E+06	5.12E+06	3.35E+06	3.20E+06	3.41E+06	3.16E+06	3.22E+06	3.16E+06	3.08E+06	3.05E+06	5.45E+05	6.57E+06	4.50E+06	1.47E+06	1.40E+06	4.76E+05	3.24E+04	1.10E+06	7.53E+05	1.21E+06	2.18E+05	9.31E+05	2.17E+06
neg_1486	6-(2-Hydroxyethoxy)-6-oxohexanoic acid	metab_12094	B(ii)	-	-	HMDB0061681	M-H2O-H, M-H	C8H14O5	6.3398	-	neg	-	-	-	-	Lipids and lipid-like molecules	Fatty Acyls	189.076483	0.101674603	-	68.8	-1.915757306	-	Fatty acids and conjugates	2.45E+04	2.28E+04	3.87E+04	2.59E+04	2.65E+04	3.03E+04	2.81E+04	2.27E+04	2.63E+04	3.09E+04	2.90E+04	2.79E+04	2.51E+04	2.39E+04	1.62E+04	3.05E+04	1.53E+04	2.82E+04	2.87E+05	5.81E+04	5.74E+04	4.99E+04	2.18E+05	6.15E+04	5.06E+04
neg_1534	28-Norcastasterone	metab_12148	B(ii)	-	-	HMDB0301791	M-H, M+FA-H	C27H46O5	5.838	-	neg	-	-	-	-	Lipids and lipid-like molecules	Steroids and steroid derivatives	449.327705	0.024064754	-	31.7	1.014521243	83464-85-1	Bile acids, alcohols and derivatives	2.25E+06	1.46E+06	1.85E+06	3.10E+06	2.35E+06	1.31E+06	1.89E+06	1.90E+06	1.88E+06	1.87E+06	1.85E+06	1.87E+06	1.34E+06	1.93E+06	1.22E+06	9.55E+05	9.67E+05	1.00E+06	5.32E+05	1.19E+06	7.89E+05	8.87E+05	4.36E+05	1.27E+06	1.34E+06
neg_1547	20a,20b-Dihomo-9-oxo-11R,15S-dihydroxy-5Z,13E-prostadienoic acid	metab_12162	B(ii)	-	-	LMFA03010174;HMDB0245563	M-H, M+FA-H	C22H36O5	5.8067	-	neg	-	-	-	-	Lipids and lipid-like molecules	Fatty Acyls	379.2494469	0.043390868	-	35.6	1.180970035	-	Eicosanoids	4.07E+05	1.51E+05	3.10E+05	6.38E+05	3.64E+05	2.67E+05	2.51E+05	2.35E+05	2.52E+05	2.58E+05	2.43E+05	2.21E+05	1.92E+05	5.29E+05	5.04E+05	3.94E+05	2.31E+05	3.67E+05	8.34E+04	1.11E+05	1.05E+05	1.31E+05	8.28E+04	1.08E+05	2.83E+05
neg_155	2-hydroxyhexadecanoic acid	metab_12165	B(i)	-	-	HMDB0031057	M-H, M+Na-2H, M+FA-H	C16H32O3	6.0107	-	neg	-	-	-	-	Lipids and lipid-like molecules	Fatty Acyls	271.2281283	0.027898278	63.9	-	0.954492955	16452-52-1	Fatty acids and conjugates	6.56E+05	8.83E+05	5.22E+05	4.42E+05	6.36E+05	3.77E+05	1.28E+06	1.30E+06	1.26E+06	1.19E+06	1.21E+06	1.25E+06	7.01E+06	2.50E+06	1.61E+06	1.63E+06	1.73E+06	1.41E+06	1.37E+06	9.97E+05	1.57E+06	1.28E+06	9.99E+05	7.84E+05	1.52E+06
pos_1816	(+/-)-1-(4-Methylphenyl)ethanol	metab_1218	B(ii)	-	-	HMDB0034378	M+H-H2O, M+H	C9H12O	4.0493	-	pos	-	-	-	-	Benzenoids	Benzene and substituted derivatives	119.0857325	0.027784505	-	32.2	1.512127114	5788-09-0	Toluenes	4.23E+05	4.34E+05	4.55E+05	4.99E+05	5.20E+05	3.78E+05	4.70E+05	4.70E+05	4.61E+05	4.58E+05	4.54E+05	4.51E+05	5.33E+05	3.87E+05	2.80E+05	3.58E+05	2.60E+05	3.66E+05	7.62E+04	3.00E+05	2.23E+05	4.31E+05	6.84E+04	2.55E+05	3.37E+05
neg_1564	Corosin	metab_12181	B(ii)	-	-	HMDB0035699	M-H, M+K-2H	C30H46O7	5.7279	-	neg	-	-	-	-	Lipids and lipid-like molecules	Prenol lipids	517.3174722	0.038665024	-	61.3	0.761713911	53527-49-4	Triterpenoids	4.98E+05	5.92E+05	1.19E+06	9.04E+05	4.96E+05	8.83E+05	5.21E+05	5.31E+05	5.00E+05	5.35E+05	4.90E+05	5.07E+05	1.33E+06	8.58E+05	1.56E+06	1.91E+06	2.22E+06	3.54E+06	6.25E+05	3.65E+05	1.86E+05	2.78E+05	5.54E+05	3.82E+05	8.01E+05
pos_1818	Ser Leu Leu	metab_1220	B(i)	-	-	-	M+H, M+Na	C15H29N3O5	4.0414	-	pos	-	-	-	-	-	-	332.2172201	0.052534026	69.2	-	-2.347219035	-	-	1.44E+05	1.35E+05	1.72E+05	1.09E+05	1.62E+05	1.54E+05	1.19E+05	1.32E+05	1.12E+05	1.14E+05	1.12E+05	1.17E+05	9.93E+04	1.90E+05	6.15E+04	2.55E+05	2.90E+05	2.97E+05	9.28E+04	1.07E+05	9.06E+04	5.58E+04	9.54E+04	9.62E+04	1.33E+05
neg_1588	N-Acetylhistamine	metab_12207	B(i)	map00340	Histidine metabolism	HMDB0013253	M-H, M+FA-H	C7H11N3O	0.9808	C05135	neg	-	-	Metabolism	Amino acid metabolism	Organic acids and derivatives	Carboxylic acids and derivatives	152.0823312	0.046829576	88.2	-	-3.947640538	673-49-4	Carboxylic acid derivatives	118.1	1140	9838	1.37E+05	7.29E+04	6.34E+04	8.30E+04	9.22E+04	8.87E+04	7.68E+04	8.72E+04	8.49E+04	0	205.2	1406	2.75E+04	444.4	0	2.04E+05	1.19E+05	1.33E+05	1.64E+05	1.47E+05	2.22E+05	7.68E+04
pos_1819	Thymol	metab_1221	B(i)	-	-	HMDB0001878;LMPR0102090029;MJDBOTE0000490	M+H-H2O, M+H	C10H14O	4.0414	C09908	pos	-	-	-	-	Lipids and lipid-like molecules	Prenol lipids	133.1012733	0.036165789	76.2	-	0.642779708	89-83-8	Monoterpenoids	1.86E+05	1.89E+05	1.76E+05	1.98E+05	2.11E+05	1.56E+05	1.95E+05	1.96E+05	1.94E+05	1.90E+05	1.92E+05	1.84E+05	2.37E+05	1.59E+05	1.49E+05	1.54E+05	1.07E+05	1.43E+05	5.40E+04	1.43E+05	1.41E+05	1.96E+05	4.46E+04	1.31E+05	1.50E+05
pos_1820	Loliolide	metab_1223	B(ii)	-	-	HMDB0302428	M+H-2H2O, M+H-H2O	C11H16O3	4.0414	-	pos	-	-	-	-	Organoheterocyclic compounds	Benzofurans	179.1065906	0.021981299	-	49.3	-0.334323849	-	Not Available	9.52E+05	9.49E+05	1.03E+06	1.11E+06	1.23E+06	8.93E+05	1.11E+06	1.10E+06	1.08E+06	1.02E+06	1.06E+06	1.05E+06	1.21E+06	8.70E+05	4.29E+05	8.43E+05	4.82E+05	8.15E+05	7.50E+04	5.61E+05	3.29E+05	9.50E+05	7.12E+04	4.78E+05	7.20E+05
pos_1822	Solacauline	metab_1225	B(ii)	-	-	HMDB0029373	M+2H, M+H	C43H69NO14	4.0254	-	pos	-	-	-	-	Lipids and lipid-like molecules	Steroids and steroid derivatives	412.7456645	0.002716672	-	31	6.035670678	-	Steroidal glycosides	1.47E+04	1.13E+05	1.42E+04	1.80E+04	1.62E+04	1.88E+04	7.95E+04	8.41E+04	9.18E+04	6.69E+04	8.87E+04	7.81E+04	2.54E+04	4.74E+04	2.72E+04	8673	9.33E+04	2.75E+04	3.74E+05	6.64E+05	1.01E+06	5.50E+05	1.51E+06	9.65E+05	2.61E+05
neg_1645	D-Mannose 6-Phosphate	metab_12271	B(i)	map01100;map01110;map01250;map01240;map00520;map00051;map00541;map02060;map04142	Metabolic pathways;Biosynthesis of secondary metabolites;Biosynthesis of nucleotide sugars;Biosynthesis of cofactors;Amino sugar and nucleotide sugar metabolism;Fructose and mannose metabolism;O-Antigen nucleotide sugar biosynthesis;Phosphotransferase system (PTS);Lysosome	HMDB0304312;HMDB0001078	M-H2O-H, M-H	C6H13O9P	1.0969	C00275	neg	-	-	Metabolism;Metabolism;Metabolism;Metabolism;Metabolism;Metabolism;Metabolism;Environmental Information Processing;Cellular Processes	Global and overview maps;Global and overview maps;Global and overview maps;Global and overview maps;Carbohydrate metabolism;Carbohydrate metabolism;Glycan biosynthesis and metabolism;Membrane transport;Transport and catabolism	Organic oxygen compounds	Organooxygen compounds	259.0223174	0.054923716	78.4	-	-0.480086062	3672-15-9	Carbohydrates and carbohydrate conjugates	2.04E+04	7.83E+04	5813	7104	1027	1.10E+04	5.71E+04	7.16E+04	5.49E+04	6.16E+04	6.03E+04	6.78E+04	3.76E+05	1.38E+05	2.94E+04	5579	2.57E+04	2388	8.14E+04	1.48E+05	4.95E+05	5.89E+05	1.20E+05	3.36E+05	1.24E+05
pos_1825	Lycoperoside D	metab_1228	B(ii)	-	-	HMDB0034484	M+2H, M+H	C39H65NO12	3.9848	-	pos	-	-	-	-	Lipids and lipid-like molecules	Steroids and steroid derivatives	740.4631115	0.034755845	-	30.9	6.976250733	81037-16-3	Steroidal glycosides	6330	1.12E+05	8849	1.58E+04	7262	9966	4.95E+04	9.33E+04	5.90E+04	6.46E+04	8.62E+04	6.55E+04	8.52E+04	9.63E+04	3.23E+04	2.31E+04	2.17E+05	5.47E+04	3.18E+05	4.85E+05	7.11E+05	3.93E+05	1.18E+06	8.68E+05	2.05E+05
neg_1881	Lipoamide	metab_12531	B(ii)	-	-	HMDB0000962;HMDB0304823;PW_C000769;LMFA08010006	M+FA-H	C8H15NOS2	0.6219	C00248	neg	-	-	-	-	Organoheterocyclic compounds	Dithiolanes	250.0570251	0.128925859	-	34.2	-3.334931094	940-69-2	Lipoamides	6913	1740	1443	754.8	6530	5297	3853	2195	0	2276	6479	4002	1.54E+04	1.61E+04	1.24E+04	0.038	2079	0	4.95E+04	4426	4607	1.26E+04	2.63E+04	5377	6925
neg_1893	Sedoheptulose 1-phosphate	metab_12544	B(ii)	-	-	HMDB0060509	M-H	C7H15O10P	0.6297	C06222	neg	-	-	-	-	Organic oxygen compounds	Organooxygen compounds	289.0333783	0.059195661	-	47.5	1.280660651	-	Carbohydrates and carbohydrate conjugates	0	4238	0	0	0	0	3764	5598	7196	2956	3558	1.04E+04	1.62E+05	3.00E+04	0	361.5	902.5	22.41	1.08E+04	2.98E+04	1.83E+05	2.37E+05	2.65E+04	1.16E+05	2.96E+04
neg_1917	O-Succinyl-L-homoserine	metab_12571	B(ii)	map01100;map00270;map01110;map00920;map01230	Metabolic pathways;Cysteine and methionine metabolism;Biosynthesis of secondary metabolites;Sulfur metabolism;Biosynthesis of amino acids	HMDB0255868	M+FA-H	C8H13NO6	0.6453	C01118	neg	-	-	Metabolism;Metabolism;Metabolism;Metabolism;Metabolism	Global and overview maps;Amino acid metabolism;Global and overview maps;Energy metabolism;Global and overview maps	Organic acids and derivatives	Carboxylic acids and derivatives	264.0727373	0.023042101	-	75.8	1.128603329	1492-23-5	Amino acids, peptides, and analogues	2.02E+04	7.56E+04	4.12E+04	2.18E+04	1.41E+06	9.88E+04	5.03E+04	6.09E+04	6.38E+04	5.66E+04	6.31E+04	5.90E+04	5.42E+05	2.31E+04	2.86E+04	4.91E+04	1.61E+04	1.25E+04	5.87E+05	1.02E+06	4.62E+05	1.39E+06	4.52E+05	1.21E+06	3.80E+05
neg_1923	1,3,2-Dioxathiolane 2,2-dioxide	metab_12578	B(ii)	-	-	HMDB0252075	M-H	C2H4O4S	0.6532	-	neg	-	-	-	-	Organic acids and derivatives	Organic sulfuric acids and derivatives	122.9749762	0.021124934	-	58.9	-6.26691066	-	Sulfuric acid esters	5.89E+04	2.35E+04	9.17E+04	4.54E+04	6.92E+04	3.83E+04	4.39E+04	4.67E+04	4.94E+04	5.29E+04	5.02E+04	4.95E+04	1.68E+05	1.23E+05	3.83E+04	3.84E+05	2.66E+05	4.03E+05	1.71E+04	3.09E+04	8837	2.20E+04	1.31E+04	3.88E+04	8.07E+04
neg_1928	2-(Acetylamino)-2-deoxy-alpha-D-mannopyranose	metab_12583	B(ii)	-	-	HMDB0248228	M+Cl	C8H15NO6	0.6532	C02711	neg	-	-	-	-	Organic oxygen compounds	Organooxygen compounds	256.0595014	0.015909168	-	37.5	0.73672946	-	Carbohydrates and carbohydrate conjugates	7.09E+06	4.61E+06	8.88E+06	7.54E+06	5.17E+06	6.96E+06	6.21E+06	6.63E+06	6.90E+06	6.68E+06	6.85E+06	6.77E+06	4.71E+06	4.25E+06	4.26E+06	1.02E+07	7.62E+06	9.91E+06	1.53E+06	4.00E+06	4.17E+06	3.74E+06	2.65E+06	3.56E+06	5.06E+06
neg_194	Mono-Benzyl malonate	metab_12596	B(ii)	-	-	HMDB0059721	M-H, 2M-H, M+FA-H	C10H10O4	6.332	-	neg	-	-	-	-	Benzenoids	Benzene and substituted derivatives	387.1090584	0.131544036	-	50.1	1.332562364	40204-26-0	Benzyloxycarbonyls	1.10E+04	4877	1.87E+04	1.83E+04	4614	2.79E+04	2.64E+04	3.66E+04	2.43E+04	2.20E+04	2.04E+04	2.30E+04	1322	6557	3098	3.77E+04	3900	1.65E+04	1.03E+05	4.06E+04	1.04E+05	2.93E+04	9.12E+04	2.41E+05	3.31E+04
pos_1857	Prolyl-Histidine	metab_1263	B(ii)	-	-	HMDB0029019	M+H, M+NH4	C11H16N4O3	3.6391	-	pos	-	-	-	-	Organic acids and derivatives	Carboxylic acids and derivatives	270.1544721	0.065214898	-	30.8	-6.321686699	-	Amino acids, peptides, and analogues	1.92E+04	2.78E+04	1.64E+04	2.21E+04	2.29E+04	1.57E+04	2.40E+04	2.30E+04	2.63E+04	2.75E+04	2.42E+04	2.36E+04	2.97E+04	1.53E+04	3.14E+04	1.47E+04	1.68E+04	1.14E+04	1.39E+05	1.38E+05	1.85E+05	7.53E+04	6.05E+05	2.03E+05	5.84E+04
neg_2046	Histamine	metab_12714	B(i)	map01100;map05310;map04664;map01110;map04750;map00340;map04971;map04974;map07227;map04080;map01065;map04721	Metabolic pathways;Asthma;Fc epsilon RI signaling pathway;Biosynthesis of secondary metabolites;Inflammatory mediator regulation of TRP channels;Histidine metabolism;Gastric acid secretion;Protein digestion and absorption;Histamine H2/H3 receptor agonists/antagonists;Neuroactive ligand-receptor interaction;Biosynthesis of alkaloids derived from histidine and purine;Synaptic vesicle cycle	HMDB0000870;PW_C000693;MJDBOTE0000422	M-H	C5H9N3	0.9753	C00388	neg	Peptides;Hormones and transmitters;Hormones and transmitters	Amines;Other hormones;Neurotransmitters	Metabolism;Human Diseases;Organismal Systems;Metabolism;Organismal Systems;Metabolism;Organismal Systems;Organismal Systems;Drug Development;Environmental Information Processing;Metabolism;Organismal Systems	Global and overview maps;Immune disease;Immune system;Global and overview maps;Sensory system;Amino acid metabolism;Digestive system;Digestive system;Target-based classification: G protein-coupled receptors;Signaling molecules and interaction;Chemical structure transformation maps;Nervous system	Organic nitrogen compounds	Organonitrogen compounds	110.0715669	0.071928928	78.8	-	-7.237916546	51-45-6	Amines	0	92.65	1054	1.70E+04	9695	8854	1.07E+04	1.14E+04	1.12E+04	1.02E+04	1.05E+04	1.01E+04	0	0	0	3463	79.8	0	2.71E+04	1.52E+04	1.62E+04	2.04E+04	1.89E+04	2.83E+04	9894
neg_2115	L-Aspartic acid	metab_12791	B(i)	map00997;map02010;map01240;map00270;map01200;map00998;map00999;map00250;map04974;map00410;map02030;map00770;map00470;map00710;map04080;map01064;map01060;map01100;map00220;map00300;map01120;map01210;map00340;map01230;map00260;map00261;map01110;map00760;map00460;map02020;map00970;map05230;map01070	Biosynthesis of various other secondary metabolites;ABC transporters;Biosynthesis of cofactors;Cysteine and methionine metabolism;Carbon metabolism;Biosynthesis of various antibiotics;Biosynthesis of various plant secondary metabolites;Alanine, aspartate and glutamate metabolism;Protein digestion and absorption;beta-Alanine metabolism;Bacterial chemotaxis;Pantothenate and CoA biosynthesis;D-Amino…	HMDB0000191;PW_C000123	M-H	C4H7NO4	1.0894	C00049	neg	Peptides;Hormones and transmitters	Amino acids;Neurotransmitters	Metabolism;Environmental Information Processing;Metabolism;Metabolism;Metabolism;Metabolism;Metabolism;Metabolism;Organismal Systems;Metabolism;Cellular Processes;Metabolism;Metabolism;Metabolism;Environmental Information Processing;Metabolism;Metabolism;Metabolism;Metabolism;Metabolism;Metabolism;Metabolism;Metabolism;Metabolism;Metabolism;Metabolism;Metabolism;Metabolism;Metabolism;Environmenta…	Biosynthesis of other secondary metabolites;Membrane transport;Global and overview maps;Amino acid metabolism;Global and overview maps;Biosynthesis of other secondary metabolites;Biosynthesis of other secondary metabolites;Amino acid metabolism;Digestive system;Metabolism of other amino acids;Cell motility;Metabolism of cofactors and vitamins;Metabolism of other amino acids;Energy metabolism;Sign…	Organic acids and derivatives	Carboxylic acids and derivatives	132.0294889	0.013247857	75.2	-	-5.579952723	56-84-8	Amino acids, peptides, and analogues	6.88E+04	6.92E+04	4.82E+04	4.11E+04	5.45E+04	1.75E+05	5.84E+04	6.27E+04	5.84E+04	5.89E+04	5.91E+04	6.49E+04	8.06E+04	7.30E+04	3.00E+04	9.12E+04	7.25E+04	1.09E+05	1.26E+05	1.41E+05	1.95E+05	9.13E+04	1.09E+05	1.06E+05	8.38E+04
neg_2144	4-Amino-5-oxopentanamide	metab_12822	B(ii)	-	-	HMDB0258161	M+FA-H	C5H10N2O2	1.1333	-	neg	-	-	-	-	Organic acids and derivatives	Carboxylic acids and derivatives	175.0719703	0.032947274	-	33.3	-3.537229301	-	Amino acids, peptides, and analogues	4.29E+04	6.24E+04	1.05E+05	3.46E+04	2.90E+04	2.43E+04	7.54E+04	8.08E+04	7.56E+04	7.66E+04	7.67E+04	7.95E+04	8.76E+04	1.44E+05	9.59E+04	4.85E+04	1.06E+05	1.26E+05	1.80E+05	6.70E+04	4.27E+04	9.31E+04	2.07E+05	6.11E+04	8.50E+04
pos_1876	Pyrinuron	metab_1284	B(ii)	-	-	HMDB0256982	M+H, M+Na	C13H12N4O3	3.3364	-	pos	-	-	-	-	Benzenoids	Benzene and substituted derivatives	295.0786523	0.201466219	-	44.1	-5.544762867	-	N-phenylureas	0	0	3468	0	0	4777	2920	4042	2326	3392	6867	4363	647	246.3	0	0	0	0	5.23E+04	5808	8.14E+04	2.00E+04	5.16E+04	8.45E+04	1.20E+04
neg_2224	3-Furoic acid	metab_12910	B(i)	-	-	HMDB0000444	M-H	C5H4O3	1.2443	-	neg	-	-	-	-	Organoheterocyclic compounds	Furans	111.0079671	0.032448727	33.3	-	-7.145880333	488-93-7	Furoic acid and derivatives	2.41E+04	2.62E+04	1.27E+04	1.97E+04	2.29E+04	3.11E+04	2.06E+04	2.16E+04	2.23E+04	2.09E+04	2.15E+04	2.39E+04	2.99E+04	2.02E+04	2.00E+04	2.22E+04	1.46E+04	2.12E+04	1.07E+05	4.31E+04	6.05E+04	5.12E+04	8.73E+04	3.08E+04	3.28E+04
neg_2226	Citric Acid	metab_12912	B(i)	map01110;map01240;map01200;map00250;map00020;map00630;map04922;map01066;map01065;map04742;map01063;map01062;map01061;map01060;map01100;map01120;map01210;map01230;map01064;map00720;map02020;map01053;map05230;map01070	Biosynthesis of secondary metabolites;Biosynthesis of cofactors;Carbon metabolism;Alanine, aspartate and glutamate metabolism;Citrate cycle (TCA cycle);Glyoxylate and dicarboxylate metabolism;Glucagon signaling pathway;Biosynthesis of alkaloids derived from terpenoid and polyketide;Biosynthesis of alkaloids derived from histidine and purine;Taste transduction;Biosynthesis of alkaloids derived fro…	HMDB0000094;PW_C000063;MJDBNL00000139	M-H	C6H8O7	1.2443	C00158	neg	Organic acids	Carboxylic acids	Metabolism;Metabolism;Metabolism;Metabolism;Metabolism;Metabolism;Organismal Systems;Metabolism;Metabolism;Organismal Systems;Metabolism;Metabolism;Metabolism;Metabolism;Metabolism;Metabolism;Metabolism;Metabolism;Metabolism;Metabolism;Environmental Information Processing;Metabolism;Human Diseases;Metabolism	Global and overview maps;Global and overview maps;Global and overview maps;Amino acid metabolism;Carbohydrate metabolism;Carbohydrate metabolism;Endocrine system;Chemical structure transformation maps;Chemical structure transformation maps;Sensory system;Chemical structure transformation maps;Chemical structure transformation maps;Chemical structure transformation maps;Chemical structure transfor…	Organic acids and derivatives	Carboxylic acids and derivatives	191.0193702	0.039839689	66	-	-1.853940914	77-92-9	Tricarboxylic acids and derivatives	6.85E+05	6.88E+05	2.00E+05	3.81E+05	5.74E+05	1.02E+06	4.79E+05	4.89E+05	4.83E+05	4.74E+05	4.85E+05	5.11E+05	7.85E+05	5.35E+05	3.41E+05	5.46E+05	2.69E+05	4.80E+05	2.92E+06	1.41E+06	2.08E+06	1.64E+06	1.93E+06	1.04E+06	9.04E+05
neg_2238	1-Acetylproline	metab_12925	B(ii)	-	-	HMDB0242126	M+FA-H	C7H11NO3	1.2705	-	neg	-	-	-	-	Organic acids and derivatives	Carboxylic acids and derivatives	202.0718373	0.021391962	-	34.4	-1.64767237	-	Amino acids, peptides, and analogues	6.87E+04	7.65E+04	5.88E+04	7.86E+04	7.52E+04	6.33E+04	7.23E+04	7.55E+04	7.48E+04	7.75E+04	7.41E+04	8.28E+04	7.79E+04	7.16E+04	1.68E+05	8.21E+04	1.56E+05	1.27E+05	1.14E+06	1.12E+05	9.46E+04	1.24E+05	1.67E+06	3.81E+05	2.48E+05
neg_2273	2-amino-3,7-dideoxy-D-threo-hept-6-ulosonate	metab_12964	B(ii)	-	-	HMDB0304057	M-H2O-H	C7H13NO5	1.3872	-	neg	-	-	-	-	Organic acids and derivatives	Carboxylic acids and derivatives	172.0610546	0.03047714	-	53.1	-2.495356527	-	Amino acids, peptides, and analogues	1.38E+05	1.57E+05	1.16E+05	1.45E+05	1.05E+05	1.15E+05	1.63E+05	1.60E+05	1.65E+05	1.60E+05	1.60E+05	1.68E+05	1.41E+05	1.48E+05	2.19E+05	1.37E+05	1.56E+05	1.41E+05	2.77E+05	1.79E+05	2.05E+05	1.57E+05	2.34E+05	1.72E+05	1.47E+05
neg_2286	1-Methylguanine	metab_12978	B(i)	-	-	HMDB0003282	M-H	C6H7N5O	1.4685	C04152	neg	-	-	-	-	Organoheterocyclic compounds	Imidazopyrimidines	164.0572469	0.130143967	56.3	-	-3.250175173	938-85-2	Purines and purine derivatives	1.56E+04	2.16E+04	5417	1.09E+04	1.66E+04	8869	1.63E+04	1.57E+04	1.56E+04	1.57E+04	2.18E+04	1.52E+04	1.40E+04	1.40E+04	1.01E+04	1.11E+04	1.23E+04	1.30E+04	2.71E+04	5.80E+04	3.58E+04	3.33E+04	3.18E+04	4.16E+04	2.27E+04
pos_1892	Miricorilant	metab_1302	B(ii)	-	-	HMDB0250460	M+H, M+Na	C24H23F3N2O2	3.1362	-	pos	-	-	-	-	Phenylpropanoids and polyketides	Diarylheptanoids	429.1798058	0.121517283	-	37.7	3.191948486	-	Linear diarylheptanoids	4.12E+04	2.05E+05	3.04E+04	5.66E+04	1.22E+05	6.96E+04	1.35E+05	1.33E+05	1.19E+05	1.45E+05	1.40E+05	1.28E+05	7.54E+04	1.00E+05	1.72E+05	4.69E+04	6.84E+04	3.19E+04	618.3	1.96E+04	8522	5851	0	0	5.35E+04
neg_2331	Tricarballylic Acid	metab_13029	B(i)	-	-	HMDB0031193;MJDBOTE0001362	M-H	C6H8O6	1.8019	C19806	neg	-	-	-	-	Organic acids and derivatives	Carboxylic acids and derivatives	175.0243917	0.013009925	88.9	-	-2.38528828	99-14-9	Tricarboxylic acids and derivatives	3.99E+04	3.95E+04	2.92E+04	2.82E+04	2.22E+04	2.17E+04	2.93E+04	3.00E+04	3.11E+04	2.94E+04	3.08E+04	3.03E+04	3.79E+04	3.64E+04	3.68E+04	9.02E+04	3.06E+04	3.18E+04	8.92E+05	5.67E+04	5.75E+04	6.63E+04	5.14E+05	7.34E+04	1.41E+05
neg_2334	Citraconic anhydride	metab_13032	B(ii)	-	-	HMDB0250302	M+FA-H	C5H4O3	1.8109	-	neg	-	-	-	-	Organoheterocyclic compounds	Dihydrofurans	157.0136907	0.06248836	-	32.2	-4.965210674	-	Furanones	1519	1789	1413	1030	1072	513.7	1445	1236	1739	1615	1208	1349	1480	1256	1622	3510	1388	999.3	1.96E+04	1811	1911	2821	1.10E+04	4015	3971
pos_1898	2-Hydroxy-desipramine glucuronide	metab_1308	B(ii)	-	-	PW_C040600;HMDB0060716	M+H, M+Na	C24H30N2O7	3.0726	-	pos	-	-	-	-	Organoheterocyclic compounds	Benzazepines	459.2115388	0.121035887	-	30.3	-2.26738761	-	Dibenzazepines	1.57E+04	1.83E+04	2860	4.63E+04	0	8.19E+04	4.97E+04	5.37E+04	6.26E+04	5.87E+04	5.90E+04	6.06E+04	6.91E+04	2.03E+04	8.09E+04	1.99E+04	4.09E+04	2.02E+04	2.82E+04	1.69E+05	1.43E+05	1.71E+05	4.63E+04	1.57E+05	4.92E+04
neg_2405	Nitrofurazone	metab_13109	B(ii)	-	-	HMDB0014480	M-H2O-H	C6H6N4O4	1.9878	C08042	neg	-	-	-	-	Organoheterocyclic compounds	Furans	179.0206643	0.047919914	-	51.3	-2.016089295	59-87-0	Nitrofurans	2684	1893	78.82	295.9	199.8	840.5	1407	1353	1355	2789	2295	1740	1782	1360	363.6	1729	1010	2953	3.47E+04	1858	2415	1571	2.52E+04	4199	4809
neg_2413	Valaciclovir	metab_13118	B(ii)	map04976	Bile secretion	HMDB0014716	M+Cl	C13H20N6O4	1.9963	C07184	neg	-	-	Organismal Systems	Digestive system	Organic acids and derivatives	Carboxylic acids and derivatives	359.1252976	0.032646099	-	39.2	3.989198971	124832-27-5	Amino acids, peptides, and analogues	1.42E+04	2.05E+04	4.90E+04	4.02E+04	7.75E+04	5.28E+04	3.08E+04	2.81E+04	3.53E+04	3.40E+04	3.06E+04	3.09E+04	1.43E+05	1.18E+05	1.20E+05	1.03E+05	1.28E+05	2.98E+04	9.17E+04	8.85E+04	1.43E+05	3.16E+04	9.13E+04	7.00E+04	6.75E+04
neg_2471	2-Furoic Acid	metab_13182	B(i)	map01100;map01120;map00365	Metabolic pathways;Microbial metabolism in diverse environments;Furfural degradation	HMDB0000617;MJDBOTE0000456	M-H	C5H4O3	2.0583	C01546	neg	-	-	Metabolism;Metabolism;Metabolism	Global and overview maps;Global and overview maps;Xenobiotics biodegradation and metabolism	Organoheterocyclic compounds	Furans	111.0079701	0.041902485	90	-	-7.11867245	88-14-2	Furoic acid and derivatives	5339	6221	5796	6956	6440	5543	6096	6122	5764	6944	6209	6305	6231	5122	5600	5983	5243	6689	1.94E+04	8030	9337	6936	3.00E+04	7896	9258
neg_2551	(2R,3S)-2,3-dimethylmalate	metab_13270	B(ii)	map01120;map00760	Microbial metabolism in diverse environments;Nicotinate and nicotinamide metabolism	HMDB0303969	M+FA-H	C6H8O5-2	2.3708	C03652	neg	-	-	Metabolism;Metabolism	Global and overview maps;Metabolism of cofactors and vitamins	Lipids and lipid-like molecules	Fatty Acyls	205.0351801	0.058588412	-	30.2	-1.22525895	-	Fatty acids and conjugates	7.75E+04	3.05E+04	3.33E+04	8.90E+04	1.22E+05	1.03E+05	5.40E+04	5.07E+04	5.26E+04	5.16E+04	5.12E+04	5.20E+04	3.54E+04	2.50E+04	1.90E+04	1.43E+05	4.10E+04	1.96E+05	2.43E+05	1.09E+05	1.40E+05	9.03E+04	3.69E+05	1.10E+05	1.29E+05
neg_2554	Dide-O-methyl-4-O-alpha-D-glucopyranosylsimmondsin	metab_13273	B(ii)	-	-	HMDB0038329	M-H2O-H	C20H31NO14	2.3708	-	neg	-	-	-	-	Organic oxygen compounds	Organooxygen compounds	490.161606	0.045075967	-	34	9.805030748	370068-00-1	Carbohydrates and carbohydrate conjugates	3.13E+04	4.61E+04	5.95E+04	1.08E+04	5.64E+04	4.39E+04	4.88E+04	5.51E+04	5.40E+04	5.14E+04	5.00E+04	5.23E+04	2152	2.63E+04	1.36E+04	1.85E+04	1.25E+04	6716	3.48E+05	7.96E+04	1.47E+05	9.34E+04	3.77E+05	4.99E+04	6.84E+04
neg_2572	S-methylazathioprine	metab_13293	B(ii)	-	-	HMDB0061068	M-H	C10H10N7O2S+	2.3808	-	neg	-	-	-	-	Organoheterocyclic compounds	Imidazopyrimidines	291.0549609	0.009595778	-	55.5	1.947185467	-	Purines and purine derivatives	1576	618.1	2121	600	276.4	1463	2343	1807	1343	942.9	1931	1659	1088	1658	1249	1750	3285	1027	3.87E+04	8624	4.15E+04	7144	4.59E+04	4.08E+04	1.01E+04
neg_2577	Blasticidin S	metab_13298	B(ii)	-	-	HMDB0030452	M-H	C17H26N8O5	2.3808	C02010	neg	-	-	-	-	Organic acids and derivatives	Carboxylic acids and derivatives	421.1960185	0.03087	-	39.3	1.608034637	2079-00-7	Amino acids, peptides, and analogues	1.69E+04	93.23	3.66E+04	1.02E+05	135.5	3.80E+05	7.62E+04	7.22E+04	7.78E+04	6.40E+04	7.13E+04	7.45E+04	3.24E+05	7.61E+04	1.78E+04	2.87E+04	9.83E+04	2.87E+05	278.6	122	579.9	0	559.4	231.8	6.00E+04
neg_2593	Isoniazid pyruvate	metab_13316	B(ii)	map00983	Drug metabolism - other enzymes	HMDB0060664	M+FA-H	C9H9N3O3	2.4059	C16624	neg	-	-	Metabolism	Xenobiotics biodegradation and metabolism	Organoheterocyclic compounds	Pyridines and derivatives	252.0628609	0.02595879	-	32.4	1.288753304	1081-50-1	Pyridinecarboxylic acids and derivatives	5.01E+04	3928	1.28E+04	2.90E+04	5.81E+04	5.58E+04	9844	1.07E+04	1.01E+04	1.22E+04	1.17E+04	1.33E+04	482.2	1955	2077	6.39E+04	1.93E+04	4.45E+04	2.39E+05	1.07E+05	3.10E+04	3.87E+04	1.87E+05	7.17E+04	5.84E+04
pos_1920	7-Methylguanosine	metab_1334	B(ii)	-	-	HMDB0005862;HMDB0001107	M+H-2H2O, M+ACN+H	C11H16N5O5+	2.631	-	pos	-	-	-	-	Nucleosides, nucleotides, and analogues	Purine nucleosides	340.149753	0.04335422	-	50.3	2.629364058	2140-77-4;20244-86-4	Not Available	9.51E+04	1.41E+05	6.05E+04	7.29E+04	9.10E+04	7.88E+04	1.01E+05	9.41E+04	9.72E+04	9.55E+04	1.01E+05	8.76E+04	1.60E+05	1.11E+05	1.34E+05	8.17E+04	7.31E+04	6.96E+04	2.58E+05	1.42E+05	2.04E+05	2.40E+05	4.72E+05	2.02E+05	1.30E+05
pos_1921	LY 235959	metab_1335	B(i)	-	-	-	M+H-H2O, M+H	C11H20NO5P	2.5993	-	pos	-	-	-	-	-	-	260.1027932	0.032698878	61.5	-	-6.596556177	-	-	2.73E+05	2.77E+05	1.38E+05	2.18E+05	8.66E+04	1.03E+05	1.43E+05	1.32E+05	1.45E+05	1.44E+05	1.33E+05	1.38E+05	3.68E+05	1.97E+05	3.50E+05	5.22E+04	2.34E+05	5.28E+04	3.25E+04	1.07E+05	8.97E+04	1.01E+05	3.70E+04	9.68E+04	1.32E+05
pos_193	Pentaethylene glycol	metab_1344	B(i)	-	-	HMDB0256256	M+H, M+Na, M+NH4	C10H22O6	2.3022	-	pos	-	-	-	-	Organic oxygen compounds	Organooxygen compounds	239.1487713	0.020915878	57.3	-	-0.602826237	-	Ethers	1.17E+05	5.16E+05	1.08E+05	1.78E+05	2.79E+05	6.39E+05	4.14E+05	4.49E+05	4.13E+05	4.31E+05	4.41E+05	4.33E+05	4.11E+05	3.10E+05	1.02E+05	1.05E+05	2.37E+05	1.54E+05	1.67E+06	3.83E+05	6.75E+05	5.19E+05	1.91E+06	2.40E+06	5.69E+05
pos_1930	Thr Thr Ile	metab_1345	B(i)	-	-	-	M+H, M+Na	C14H27N3O6	2.5277	-	pos	-	-	-	-	-	-	356.1811839	0.048832976	50.4	-	5.935350907	-	-	3.66E+04	2.42E+04	2.87E+04	3.27E+04	3.10E+04	2.72E+04	1.85E+04	2.10E+04	1.79E+04	2.53E+04	2.22E+04	1.51E+04	1.92E+04	4.37E+04	2.68E+04	5.18E+04	5.79E+04	5.32E+04	1.60E+04	2.07E+04	1.26E+04	1.96E+04	2.72E+04	2.02E+04	2.61E+04
neg_2715	5-Hydroxytryptophol	metab_13451	B(ii)	-	-	HMDB0001855	M+FA-H	C10H11NO2	2.5739	-	neg	-	-	-	-	Organoheterocyclic compounds	Indoles and derivatives	222.0770847	0.041327657	-	37.7	-0.546457245	154-02-9	Hydroxyindoles	9077	1.92E+04	6202	6568	2.23E+04	1.36E+04	1.98E+04	2.00E+04	1.96E+04	1.94E+04	2.02E+04	2.07E+04	7985	5695	2765	6450	4461	4356	2.96E+04	4.21E+04	4.01E+04	3.61E+04	2.98E+04	3.98E+04	1.69E+04
neg_2776	3-Methoxy-4-hydroxyphenylglycol glucuronide	metab_13518	B(ii)	map01100;map00040;map04976;map00053;map01240	Metabolic pathways;Pentose and glucuronate interconversions;Bile secretion;Ascorbate and aldarate metabolism;Biosynthesis of cofactors	HMDB0000496	M-H2O-H	C15H20O10	2.6702	C03033	neg	-	-	Metabolism;Metabolism;Organismal Systems;Metabolism;Metabolism	Global and overview maps;Carbohydrate metabolism;Digestive system;Carbohydrate metabolism;Global and overview maps	Organic oxygen compounds	Organooxygen compounds	341.0848378	0.032000063	-	34.8	-8.241882405	52002-41-2	Carbohydrates and carbohydrate conjugates	1.24E+04	1.55E+04	1.31E+04	5.71E+04	6.94E+04	2.80E+04	1.80E+04	1.83E+04	1.73E+04	1.93E+04	2.00E+04	1.91E+04	4775	6608	3801	8874	5439	1.51E+04	4126	6488	6288	1.63E+04	3612	2.14E+04	1.57E+04
neg_2800	Simmondsin	metab_13546	B(ii)	-	-	HMDB0030394	M+Na-2H	C16H25NO9	2.7097	-	neg	-	-	-	-	Organic oxygen compounds	Organooxygen compounds	396.1273494	0.03251675	-	68.6	-0.665793114	51771-52-9	Carbohydrates and carbohydrate conjugates	1.43E+05	5.07E+04	5.27E+05	2.43E+05	3.72E+05	9.79E+05	1.00E+05	9.25E+04	9.11E+04	9.14E+04	9.42E+04	9.33E+04	2.93E+04	7.32E+04	2.92E+04	3.01E+05	1.32E+05	6.22E+05	2.79E+04	6.89E+04	7.21E+04	8.45E+04	2.00E+04	9.87E+04	1.66E+05
neg_2958	Dihydrocaffeic acid 3-sulfate	metab_13720	B(ii)	-	-	HMDB0041721	M-H	C9H10O7S	2.9204	-	neg	-	-	-	-	Organic acids and derivatives	Organic sulfuric acids and derivatives	261.0077305	0.082020575	-	54.3	1.080992313	-	Arylsulfates	1.16E+04	2.68E+04	2.68E+04	2.17E+04	2.47E+04	3.28E+04	4.86E+04	4.87E+04	4.61E+04	4.63E+04	4.65E+04	4.51E+04	2.76E+04	1.33E+04	2.22E+04	4.26E+04	3.58E+04	4.61E+04	7.63E+05	5.24E+04	8.95E+04	2.66E+05	1.18E+06	3.64E+04	1.77E+05
neg_2967	Methyl furfuracrylate	metab_13730	B(ii)	-	-	LMFA07010960;HMDB0032399	M+FA-H	C8H8O3	2.934	-	neg	-	-	-	-	Lipids and lipid-like molecules	Fatty Acyls	197.0452216	0.043699911	-	40.1	-2.140233825	623-18-7	Fatty acid esters	2.01E+04	3.47E+04	3.70E+04	3.24E+04	3.17E+04	2.01E+04	3.84E+04	3.81E+04	3.82E+04	3.73E+04	3.73E+04	3.53E+04	2.86E+04	2.06E+04	3.28E+04	3.55E+04	1.77E+04	2.44E+04	4.80E+04	6.77E+04	6.15E+04	7.42E+04	3.83E+04	6.54E+04	3.63E+04
neg_2984	(2S)-2-Amino-6-[(3-formylpiperidin-1-yl)amino]hexanoic acid	metab_13749	B(ii)	-	-	HMDB0255325	M+FA-H	C12H23N3O3	2.9518	-	neg	-	-	-	-	Organic acids and derivatives	Carboxylic acids and derivatives	302.1723422	0.110628782	-	55.1	0.768644935	-	Amino acids, peptides, and analogues	1.99E+04	1.38E+04	4.76E+04	9546	5948	3.47E+04	1.21E+04	1.13E+04	8926	1.17E+04	1.19E+04	1.17E+04	8602	5.38E+04	1.25E+04	7.51E+04	7.35E+04	1.07E+05	4435	8254	6086	3266	2905	1.18E+04	1.82E+04
neg_3002	2-Phenylethanol glucuronide	metab_13771	B(ii)	map01100;map00040;map04976;map00053;map01240	Metabolic pathways;Pentose and glucuronate interconversions;Bile secretion;Ascorbate and aldarate metabolism;Biosynthesis of cofactors	HMDB0010350	M+FA-H	C14H18O7	2.9749	C03033	neg	-	-	Metabolism;Metabolism;Organismal Systems;Metabolism;Metabolism	Global and overview maps;Carbohydrate metabolism;Digestive system;Carbohydrate metabolism;Global and overview maps	Organic oxygen compounds	Organooxygen compounds	343.1042212	0.100186673	-	39.4	2.567576288	-	Carbohydrates and carbohydrate conjugates	75.4	1312	1151	1234	1496	879.8	3960	4982	3646	3322	3322	2695	1384	299.4	885	581.4	85.16	0.6739	8389	5.66E+04	3.18E+04	4.00E+04	5812	3.08E+04	9952
neg_3003	Maleylacetoacetic acid	metab_13772	B(ii)	map01100;map01120;map00350;map00643	Metabolic pathways;Microbial metabolism in diverse environments;Tyrosine metabolism;Styrene degradation	PW_C001376;LMFA01170114;HMDB0002052	M+Na-2H	C8H8O6	2.9789	C01036	neg	-	-	Metabolism;Metabolism;Metabolism;Metabolism	Global and overview maps;Global and overview maps;Amino acid metabolism;Xenobiotics biodegradation and metabolism	Organic acids and derivatives	Keto acids and derivatives	221.0066547	0.107400769	-	51.3	-0.5053798	5698-52-2	Medium-chain keto acids and derivatives	77.21	0	1187	576.5	2.41E+04	7579	130.8	16.23	0	0	0	4.327	5.283	54.45	42	0	0	18.01	0	5.15	19.87	41.59	0	10.64	2161
neg_3026	Arg-gly-asp-ser	metab_13797	B(ii)	-	-	HMDB0248573	M+K-2H	C15H27N7O8	2.9973	-	neg	-	-	-	-	Organic acids and derivatives	Carboxylic acids and derivatives	470.143409	0.02782694	-	36.7	6.216420324	-	Amino acids, peptides, and analogues	3.74E+04	1.45E+05	1.14E+04	5.31E+04	1.24E+05	2.58E+04	1.18E+05	1.20E+05	1.15E+05	7.89E+04	9.65E+04	9.04E+04	3.04E+05	9.27E+04	8.60E+04	1.57E+04	2.12E+04	1.65E+04	2.13E+05	1.11E+05	1.19E+05	4.31E+05	2.30E+05	1.23E+05	1.28E+05
pos_1964	Pro Asn	metab_1382	B(i)	-	-	-	M+H, M+Na	C9H15N3O4	0.9985	-	pos	-	-	-	-	-	-	230.1133632	0.032601671	49.8	-	-0.738359091	-	-	8.40E+04	4.76E+04	8.11E+04	2.93E+04	3.59E+04	1.17E+05	5.04E+04	4.19E+04	4.80E+04	4.68E+04	4.52E+04	4.67E+04	6.38E+04	1.07E+05	7.79E+04	1.06E+05	1.08E+05	9.08E+04	3.08E+04	3.49E+04	4.15E+04	3.62E+04	3.02E+04	3.42E+04	5.14E+04
neg_3101	2,4-Dihydroxyacetophenone 5-sulfate	metab_13881	B(ii)	-	-	HMDB0041646	M-H	C8H8O6S	3.0802	-	neg	-	-	-	-	Organic oxygen compounds	Organooxygen compounds	230.9969069	0.040474372	-	34.9	0.105091058	-	Carbonyl compounds	4.49E+04	2.38E+04	2.34E+05	1.16E+05	4.41E+04	1.36E+05	5.25E+04	5.22E+04	5.28E+04	5.28E+04	5.02E+04	5.11E+04	6.77E+04	4.21E+04	3.41E+04	2.03E+05	2.31E+05	1.73E+05	5437	2.98E+04	1.98E+04	2.22E+04	5710	2.02E+04	6.30E+04
neg_3226	Delphinidin	metab_14019	B(ii)	map00942;map00941;map01110	Anthocyanin biosynthesis;Flavonoid biosynthesis;Biosynthesis of secondary metabolites	LMPK12010001;HMDB0003074	M+Na-2H	C15H11O7+	3.2142	C05908	neg	-	-	Metabolism;Metabolism;Metabolism	Biosynthesis of other secondary metabolites;Biosynthesis of other secondary metabolites;Global and overview maps	Phenylpropanoids and polyketides	Flavonoids	324.023372	0.054083231	-	31.6	-5.852296622	528-53-0;13270-61-6	Hydroxyflavonoids	6.27E+04	9537	1.10E+05	5.07E+04	4.99E+04	7.41E+04	3.13E+04	2.94E+04	2.76E+04	2.72E+04	2.99E+04	2.70E+04	1.91E+04	5.00E+04	6.93E+04	4.66E+04	1.14E+05	7.25E+04	3.29E+04	3613	917	1.26E+04	3.44E+04	1.18E+04	3.87E+04
neg_3232	Vanilloyl glucose	metab_14026	B(ii)	-	-	HMDB0302470	M-H2O-H	C14H18O9	3.2252	C20470	neg	-	-	-	-	Phenylpropanoids and polyketides	Tannins	311.077919	0.038035905	-	64.1	2.053926613	-	Hydrolyzable tannins	1.35E+04	2.26E+04	1.11E+04	1.12E+04	1.29E+04	1.43E+04	2.62E+04	2.52E+04	2.44E+04	2.52E+04	2.52E+04	2.37E+04	5.88E+04	4.16E+04	2.48E+04	2.46E+04	2.07E+04	2.05E+04	2.78E+04	3.50E+04	1.53E+04	5.26E+04	2.42E+04	4.87E+04	2.44E+04
neg_3249	7-Hydroxystaurosporine	metab_14044	B(ii)	-	-	HMDB0247264	M+K-2H	C28H26N4O4	3.2461	-	neg	-	-	-	-	Organoheterocyclic compounds	Indoles and derivatives	519.1445434	0.096840767	-	76.9	1.105044497	-	Carbazoles	9.60E+04	6.85E+04	6.64E+04	8.75E+04	5.25E+04	1.45E+05	8.15E+04	8.01E+04	8.18E+04	8.04E+04	7.64E+04	7.82E+04	9.66E+04	7.48E+04	1.88E+05	6.66E+04	1.15E+05	1.03E+05	1.25E+05	1.49E+05	1.08E+05	1.59E+05	1.78E+05	1.37E+05	1.02E+05
neg_3271	Cystathione	metab_14069	B(ii)	-	-	HMDB0033142;HMDB0303077	2M-H	C7H14N2O4S	3.2702	C00542	neg	-	-	-	-	Organic acids and derivatives	Carboxylic acids and derivatives	443.1263142	0.079429173	-	43.9	-2.848765009	61135-95-3	Amino acids, peptides, and analogues	1416	4.60E+05	387.6	2.61E+05	9246	2965	2.68E+05	2.71E+05	2.67E+05	2.61E+05	2.53E+05	2.46E+05	5.52E+05	3.40E+05	9.00E+05	7.54E+04	7.30E+04	1.37E+05	4.63E+04	3.70E+05	2.05E+05	1.18E+06	3.64E+04	1.19E+06	2.88E+05
neg_3287	1-O-Galloylglycerol	metab_14085	B(ii)	-	-	HMDB0039177	M-H	C10H12O7	3.2945	-	neg	-	-	-	-	Benzenoids	Benzene and substituted derivatives	243.0511353	0.023501343	-	55.9	0.446771457	87087-60-3	Benzoic acids and derivatives	5.50E+04	5.38E+04	4.46E+04	5.48E+04	6.15E+04	3.63E+04	4.34E+04	4.34E+04	4.74E+04	4.50E+04	4.63E+04	4.58E+04	6.92E+04	4.58E+04	6.75E+04	3.64E+04	4.46E+04	3.87E+04	1.44E+04	4.91E+04	1751	3.43E+04	1.20E+04	1380	3.68E+04
neg_3339	3-hydroxy-3-(3-hydroxyphenyl)propanoic acid-O-sulphate	metab_14143	B(ii)	-	-	HMDB0059967	M-H	C9H10O7S	3.3478	-	neg	-	-	-	-	Organic acids and derivatives	Hydroxy acids and derivatives	261.0077291	0.056424954	-	50.8	1.075802167	-	Beta hydroxy acids and derivatives	457.4	128.2	755.8	470.7	0	2824	1789	1881	1164	626.6	1555	1967	1310	819.6	255.1	3153	9825	6844	3.30E+05	5155	1.06E+04	1.23E+04	3.89E+05	563.6	4.14E+04
neg_3369	Kanzonol L	metab_14176	B(ii)	-	-	HMDB0041116	M+K-2H	C30H32O6	3.3909	-	neg	-	-	-	-	Phenylpropanoids and polyketides	Isoflavonoids	525.169941	0.035752094	-	38.3	2.963829812	156281-31-1	Isoflavans	2.84E+05	1.31E+05	4.65E+04	5.25E+05	1.04E+06	3.35E+05	1.28E+05	1.32E+05	1.50E+05	1.41E+05	1.40E+05	1.39E+05	9120	6.04E+04	5.60E+04	2.12E+05	5.74E+04	2.22E+05	5.37E+04	8.46E+04	4.70E+04	1.12E+05	2.99E+04	9.90E+04	1.60E+05
neg_3372	16-oxo-palmitate	metab_14180	B(ii)	-	-	HMDB0304028	M+FA-H	C16H29O3-	3.3945	-	neg	-	-	-	-	Lipids and lipid-like molecules	Fatty Acyls	314.2089544	0.003430489	-	35	-3.411014429	-	Fatty acids and conjugates	6.78E+04	2.61E+04	7.79E+04	2.29E+04	1.05E+04	4.53E+04	2.62E+04	2.92E+04	3.11E+04	2.74E+04	2.90E+04	2.68E+04	2.56E+04	1.38E+05	5.08E+04	9.61E+04	1.55E+05	1.23E+05	5795	1.89E+04	2.51E+04	7427	7201	2.28E+04	3.72E+04
pos_1998	M1G-dR	metab_1419	B(ii)	-	-	HMDB0254284	M+H-H2O, M+NH4	C13H13N5O4	1.1589	-	pos	-	-	-	-	Nucleosides, nucleotides, and analogues	Nucleoside and nucleotide analogues	321.1289827	0.013839386	-	67.6	-5.268142165	-	Not Available	1.23E+04	9903	4253	5819	4.14E+04	2.76E+04	5438	1.12E+04	9907	1.48E+04	3904	1.06E+04	7813	7315	1.30E+04	1.21E+04	1.84E+04	9412	2.15E+05	2.81E+04	4.61E+04	4.17E+04	1.67E+05	2.74E+04	3.17E+04
neg_3385	Isopropyl apiosylglucoside	metab_14194	B(ii)	-	-	HMDB0041513	M-H	C14H26O10	3.4131	-	neg	-	-	-	-	Organic oxygen compounds	Organooxygen compounds	353.1458046	0.022099195	-	64.9	1.366774204	147742-24-3	Carbohydrates and carbohydrate conjugates	3774	8202	3834	3119	3937	4559	8222	9761	1.10E+04	8582	8547	8571	9087	4699	8899	2944	9209	4330	3.28E+05	2.95E+05	4.13E+05	1.61E+05	1.08E+06	3.94E+05	1.24E+05
neg_3400	N-Jasmonoylisoleucine	metab_14212	B(ii)	map04075	Plant hormone signal transduction	HMDB0029391	M+Na-2H	C18H29NO4	3.4301	C18699	neg	-	-	Environmental Information Processing	Signal transduction	Organic acids and derivatives	Carboxylic acids and derivatives	344.183073	0.129998547	-	53.6	-3.877312383	120330-93-0	Amino acids, peptides, and analogues	4194	5286	4538	1513	3892	3555	2036	3892	3949	3990	1849	1513	5043	1.08E+04	6496	7054	1.03E+04	7300	2.65E+04	2.59E+04	1.72E+05	3001	2.18E+04	1.02E+04	1.55E+04
neg_3404	L-Homocystine	metab_14216	B(ii)	map00270	Cysteine and methionine metabolism	HMDB0000676	M-H2O-H	C8H16N2O4S2	3.4365	C01817	neg	-	-	Metabolism	Amino acid metabolism	Organic acids and derivatives	Carboxylic acids and derivatives	249.0381304	0.032524045	-	49.2	3.068331655	626-72-2	Amino acids, peptides, and analogues	0	95.17	1140	69.06	105.4	3410	7318	8018	9426	8668	7935	9117	0	0	458.5	260.7	0	58.02	7469	6.07E+04	2.02E+04	5.05E+04	1.77E+04	4.13E+04	8538
neg_3430	Hydroxymethylcytosine	metab_14245	B(ii)	-	-	HMDB0253278	2M-H	C5H7N3O2	3.4641	-	neg	-	-	-	-	Organoheterocyclic compounds	Diazines	281.1010061	0.129784555	-	35.2	2.231723535	-	Pyrimidines and pyrimidine derivatives	9.72E+04	5592	769.8	2.84E+04	2.80E+04	1.43E+04	8951	7620	8676	7918	8049	9508	3.47E+04	2.33E+04	1.69E+04	5.39E+04	3.45E+04	5.67E+04	505.7	816.5	247.1	541.9	974.3	5064	1.05E+04
neg_3444	Triacetic acid	metab_14260	B(ii)	-	-	HMDB0259137	3M-H	C6H8O4	3.4918	C01757	neg	-	-	-	-	Organic acids and derivatives	Keto acids and derivatives	431.1197546	0.035830608	-	76.9	0.589718876	-	Medium-chain keto acids and derivatives	0	17.35	0	1.483	0	19.85	0	0.6112	0	15.55	17.72	29.32	56.12	0	340	0	0	0	4.80E+05	51.7	114.5	0	1.10E+04	192.2	3.60E+04
neg_3512	Trans-cinnamoyl-beta-D-glucoside	metab_14336	B(ii)	-	-	HMDB0304505	M+FA-H	C15H18O7	3.5985	C04164	neg	-	-	-	-	Phenylpropanoids and polyketides	Cinnamic acids and derivatives	355.1039949	0.025960356	-	67.3	1.738531572	-	Cinnamic acid esters	735.3	2124	1139	314.8	1548	1.10E+04	6259	6798	6352	4626	6651	6629	384.4	2429	2960	8679	4340	1.16E+04	9.70E+04	3.29E+04	9.79E+04	4.49E+04	7.40E+04	8.10E+04	2.57E+04
neg_3524	Daprodustat	metab_14349	B(ii)	-	-	HMDB0250863	M-H	C19H27N3O6	3.616	-	neg	-	-	-	-	Organic acids and derivatives	Carboxylic acids and derivatives	392.1832924	0.018442705	-	50	1.483425253	-	Amino acids, peptides, and analogues	1.61E+05	6.99E+04	5.61E+04	2.30E+04	2.05E+04	4.43E+04	4.72E+04	4.59E+04	5.55E+04	4.84E+04	4.94E+04	5.44E+04	3.28E+04	1.06E+05	4.99E+04	4.58E+04	9.14E+04	2.38E+04	1.31E+04	2.75E+04	2.64E+04	1.76E+04	1.75E+04	2.44E+04	3.86E+04
neg_3542	2-Isopropylmalic Acid	metab_14369	B(i)	map01100;map01110;map00290;map01210;map01230;map00620	Metabolic pathways;Biosynthesis of secondary metabolites;Valine, leucine and isoleucine biosynthesis;2-Oxocarboxylic acid metabolism;Biosynthesis of amino acids;Pyruvate metabolism	HMDB0000402	M-H	C7H12O5	3.6396	C02504	neg	-	-	Metabolism;Metabolism;Metabolism;Metabolism;Metabolism;Metabolism	Global and overview maps;Global and overview maps;Amino acid metabolism;Global and overview maps;Global and overview maps;Carbohydrate metabolism	Lipids and lipid-like molecules	Fatty Acyls	175.0607283	0.036155557	79.6	-	-2.662064249	49601-06-1	Fatty acids and conjugates	9.39E+04	7.79E+04	1.87E+05	8.31E+04	7.53E+04	1.71E+05	1.03E+05	9.76E+04	1.06E+05	1.02E+05	1.03E+05	1.11E+05	6.29E+04	8.52E+04	7.08E+04	1.43E+05	8.03E+04	1.30E+05	7.60E+05	2.18E+05	3.40E+05	2.35E+05	1.11E+06	2.61E+05	2.07E+05
neg_3573	6-Hydroxymusizin 8-O-b-D-glucopyranoside	metab_14403	B(ii)	-	-	HMDB0030817	M+Cl	C19H22O9	3.6885	-	neg	-	-	-	-	Organic oxygen compounds	Organooxygen compounds	429.0957187	0.045743112	-	40.7	-0.164642432	23566-96-3	Carbohydrates and carbohydrate conjugates	2.41E+04	8206	1.99E+04	2.24E+04	1.49E+04	2.09E+04	1.23E+04	1.91E+04	2.10E+04	1.48E+04	2.06E+04	1.67E+04	1.63E+04	1.71E+04	3.42E+04	9703	1.25E+04	1.01E+04	9.36E+04	1.89E+04	2.06E+04	2.99E+04	1.25E+05	1.86E+04	2.22E+04
neg_3608	2,3-Butanediol glucoside	metab_14441	B(ii)	-	-	HMDB0040822	M-H2O-H	C10H20O7	3.7425	-	neg	-	-	-	-	Organic oxygen compounds	Organooxygen compounds	233.1031105	0.016824542	-	77.7	0.192986428	146763-54-4	Carbohydrates and carbohydrate conjugates	3990	6063	2.09E+04	4350	7035	9031	7744	8209	7400	6471	7784	8073	6976	8084	7298	4472	5324	4776	1.81E+04	1.09E+04	2.48E+04	9273	1.01E+04	3.73E+04	8680
neg_3657	Phthalic Acid	metab_14494	B(i)	map01100;map01220;map00624;map02010;map01120	Metabolic pathways;Degradation of aromatic compounds;Polycyclic aromatic hydrocarbon degradation;ABC transporters;Microbial metabolism in diverse environments	HMDB0002107;MJDBOTE0000627	M-H	C8H6O4	3.8215	C01606	neg	-	-	Metabolism;Metabolism;Metabolism;Environmental Information Processing;Metabolism	Global and overview maps;Global and overview maps;Xenobiotics biodegradation and metabolism;Membrane transport;Global and overview maps	Benzenoids	Benzene and substituted derivatives	165.0188036	0.026448059	78.1	-	-3.184001567	88-99-3	Benzoic acids and derivatives	1.88E+05	2.50E+05	2.46E+05	2.27E+05	2.66E+05	2.10E+05	2.67E+05	2.52E+05	2.64E+05	2.52E+05	2.50E+05	2.75E+05	3.77E+05	2.61E+05	2.41E+05	2.80E+05	2.18E+05	2.14E+05	3.96E+05	3.12E+05	3.74E+05	3.47E+05	3.46E+05	3.51E+05	2.57E+05
neg_3714	Arbutin	metab_14557	B(ii)	map00010;map02060	Glycolysis / Gluconeogenesis;Phosphotransferase system (PTS)	HMDB0029943;MJDBOTE0001645	M-H	C12H16O7	3.9045	C06186	neg	-	-	Metabolism;Environmental Information Processing	Carbohydrate metabolism;Membrane transport	Organic oxygen compounds	Organooxygen compounds	271.0827312	0.069478826	-	66.5	1.487809359	497-76-7	Carbohydrates and carbohydrate conjugates	0	2788	6508	1270	2987	9275	8736	7754	8197	7880	8201	8105	887.6	3509	1951	3833	3466	374.7	6.31E+04	1.03E+04	6.55E+04	1.94E+04	5.42E+04	7.77E+04	1.72E+04
neg_3816	3,4-Dihydroxyphenylacetaldehyde	metab_14670	B(ii)	map00950;map01100;map01110;map00350;map05012	Isoquinoline alkaloid biosynthesis;Metabolic pathways;Biosynthesis of secondary metabolites;Tyrosine metabolism;Parkinson disease	PW_C001969;HMDB0003791	2M+Hac-H	C8H8O3	4.0992	C04043	neg	-	-	Metabolism;Metabolism;Metabolism;Metabolism;Human Diseases	Biosynthesis of other secondary metabolites;Global and overview maps;Global and overview maps;Amino acid metabolism;Neurodegenerative disease	Benzenoids	Benzene and substituted derivatives	363.1092181	0.033818578	-	54.4	2.232378779	5707-55-1	Phenylacetaldehydes	1.21E+04	466.7	1.66E+04	1.13E+04	1.56E+04	1.92E+04	7693	8791	7999	6390	8381	9175	7026	7460	9280	7733	1.03E+04	1.03E+04	3.60E+05	2.45E+04	6.39E+04	2.55E+04	3.91E+05	6.50E+04	5.47E+04
pos_2041	Leucyl-Alanine	metab_1468	B(ii)	-	-	HMDB0304783;HMDB0028922	M+H-H2O, M+H	C9H18N2O3	1.4786	-	pos	-	-	-	-	Organic acids and derivatives	Carboxylic acids and derivatives	203.1389248	0.023302288	-	38.6	-0.465446298	7298-84-2	Amino acids, peptides, and analogues	4.46E+05	3.87E+05	2.43E+05	6.22E+05	5.14E+05	3.20E+05	3.68E+05	3.73E+05	3.79E+05	3.78E+05	3.79E+05	3.72E+05	7.78E+05	4.88E+05	6.11E+05	4.64E+05	4.61E+05	9.02E+05	1.73E+05	3.11E+05	3.12E+05	2.99E+05	1.62E+05	3.14E+05	3.65E+05
neg_3847	Epioxylubimin	metab_14704	B(ii)	-	-	HMDB0035613	M+Na-2H	C15H24O3	4.1431	-	neg	-	-	-	-	Lipids and lipid-like molecules	Prenol lipids	273.1458753	0.056993837	-	61.8	-5.302531285	69350-60-3	Sesquiterpenoids	1.55E+04	6.73E+04	3.21E+04	2.21E+04	4.28E+04	2.60E+04	4.32E+04	4.23E+04	4.44E+04	4.46E+04	3.99E+04	4.59E+04	2.66E+04	2.43E+04	3.69E+04	2.05E+04	2.85E+04	1.41E+04	3946	2.06E+04	5750	2.88E+04	1.04E+04	1.91E+04	2.64E+04
neg_3848	Camonagrel	metab_14705	B(ii)	-	-	HMDB0249574	M+Cl	C15H16N2O3	4.1431	-	neg	-	-	-	-	Benzenoids	Indanes	307.0860801	0.032311775	-	35.9	2.155098334	-	Not Available	2.44E+05	2.44E+04	7.63E+05	2.47E+05	8.84E+05	5.35E+05	1.11E+05	1.06E+05	1.07E+05	1.13E+05	1.06E+05	1.12E+05	2.96E+05	4.20E+05	5.02E+05	1.89E+05	2.72E+05	3.07E+04	3.66E+04	1.83E+04	2.20E+04	1.66E+04	3.26E+04	1.98E+04	2.22E+05
pos_2045	3-Aminopicolinaldehyde	metab_1472	B(ii)	-	-	HMDB0245820	M+H, M+NH4	C6H6N2O	0.6708	-	pos	-	-	-	-	Organoheterocyclic compounds	Pyridines and derivatives	123.0554618	0.033117722	-	43	1.413366278	-	Pyridine carboxaldehydes	1.60E+05	1.92E+05	1.34E+05	2.24E+05	2.27E+05	1.98E+05	2.89E+05	3.02E+05	2.93E+05	2.90E+05	2.97E+05	3.06E+05	2.50E+05	1.85E+05	2.20E+05	3.04E+05	1.56E+05	2.86E+05	1.14E+06	2.69E+05	2.52E+05	3.43E+05	1.07E+06	3.10E+05	3.14E+05
pos_2053	(3R,5S)-1-pyrroline-3-hydroxy-5-carboxylic Acid	metab_1481	B(ii)	map01100;map00330	Metabolic pathways;Arginine and proline metabolism	HMDB0062585	M+ACN+H, 2M+NH4	C5H7NO3	0.6549	C04281	pos	-	-	Metabolism;Metabolism	Global and overview maps;Amino acid metabolism	Organic acids and derivatives	Carboxylic acids and derivatives	276.1188314	0.037250479	-	56.3	-0.698497902	-	Amino acids, peptides, and analogues	4.54E+05	4.58E+05	4.10E+05	3.32E+05	3.94E+05	4.80E+05	4.58E+05	4.06E+05	4.66E+05	4.32E+05	4.61E+05	4.29E+05	1.24E+06	5.04E+05	5.73E+05	4.86E+05	4.52E+05	5.08E+05	8.14E+05	1.00E+06	9.62E+05	9.56E+05	7.71E+05	9.06E+05	5.96E+05
neg_3974	Acetovanillone	metab_14845	B(ii)	-	-	HMDB0247918	2M+FA-H	C9H10O3	4.3518	C11380	neg	-	-	-	-	Organic oxygen compounds	Organooxygen compounds	377.1246984	0.112331153	-	60.7	1.527080025	498-02-2	Carbonyl compounds	4048	7348	5088	2272	4995	3836	5073	5021	4685	4371	3539	6586	5755	2179	6210	2346	2974	1183	1.89E+05	8588	9597	7740	1.57E+05	7586	1.93E+04
neg_3976	1,2-dibutyrin	metab_14847	B(ii)	-	-	HMDB0304007	M+FA-H	C11H20O5	4.3556	-	neg	-	-	-	-	Lipids and lipid-like molecules	Glycerolipids	277.1294467	0.076112105	-	36.6	0.732665104	-	Diradylglycerols	2.55E+04	3.23E+04	2.23E+04	4.14E+04	5.28E+04	3.45E+04	2.66E+04	2.57E+04	2.56E+04	2.62E+04	2.56E+04	2.65E+04	8.21E+04	4.68E+04	2.26E+04	3.22E+04	2.48E+04	3.34E+04	7.22E+04	4.37E+04	5.17E+04	5.53E+04	5.83E+04	4.73E+04	3.56E+04
neg_3989	7-Epijasmonic acid	metab_14861	B(ii)	map01100;map00592;map01110	Metabolic pathways;alpha-Linolenic acid metabolism;Biosynthesis of secondary metabolites	HMDB0303804	M+FA-H	C12H18O3	4.3793	C16317	neg	-	-	Metabolism;Metabolism;Metabolism	Global and overview maps;Lipid metabolism;Global and overview maps	Lipids and lipid-like molecules	Fatty Acyls	255.1240651	0.081556088	-	65.8	1.274501125	-	Lineolic acids and derivatives	1.61E+04	1.04E+04	8.53E+04	1.47E+04	2.22E+04	4.88E+04	2.45E+04	2.36E+04	2.76E+04	2.87E+04	2.57E+04	2.50E+04	1.13E+04	5.43E+04	2.22E+04	5.21E+04	4.26E+04	1.41E+04	1.54E+05	1.08E+05	9.15E+05	1.24E+04	2.66E+05	7.63E+04	9.33E+04
neg_4	Homovanillic Acid	metab_14873	B(i)	map01100;map00350;map04728	Metabolic pathways;Tyrosine metabolism;Dopaminergic synapse	HMDB0000118;PW_C000074;MJDBSJD0000085	M-H, M+Na-2H, M+Cl, M+FA-H, 2M-H	C9H10O4	3.4404	C05582	neg	-	-	Metabolism;Metabolism;Organismal Systems	Global and overview maps;Amino acid metabolism;Nervous system	Benzenoids	Phenols	181.0501993	0.057987284	64	-	-2.378875806	306-08-1	Methoxyphenols	3.87E+04	4.39E+04	1.20E+05	6.40E+04	4.97E+04	2.12E+05	3.03E+05	2.95E+05	3.39E+05	2.99E+05	2.98E+05	3.31E+05	6.19E+04	2.91E+04	3.97E+04	1.83E+05	5.57E+04	8.99E+04	4.46E+05	2.24E+06	6.85E+05	1.80E+06	6.84E+05	1.55E+06	3.68E+05
neg_4008	S-adenosyl-L-methioninamine	metab_14884	B(ii)	map01100;map00270;map00330	Metabolic pathways;Cysteine and methionine metabolism;Arginine and proline metabolism	HMDB0000988;HMDB0304476	M+Na-2H	C14H24N6O3S+2	4.4074	C01137	neg	Peptides	Amines	Metabolism;Metabolism;Metabolism	Global and overview maps;Amino acid metabolism;Amino acid metabolism	Nucleosides, nucleotides, and analogues	5''-deoxyribonucleosides	377.1355877	0.028824804	-	60.4	-6.007957774	22365-13-5	5''-deoxy-5''-thionucleosides	1.10E+04	1.44E+04	1.40E+04	1.33E+04	1.16E+04	8881	1.33E+04	1.32E+04	1.37E+04	1.30E+04	1.32E+04	1.54E+04	1.46E+04	1.75E+04	2.97E+04	8566	1.31E+04	1.00E+04	9.43E+04	1.55E+04	1.44E+04	1.49E+04	9.29E+04	1.39E+04	1.97E+04
neg_4015	3-Hydroxyquinine	metab_14892	B(ii)	-	-	HMDB0001091	M+K-2H	C20H24N2O3	4.4159	C07344	neg	-	-	-	-	Alkaloids and derivatives	Cinchona alkaloids	377.1254796	0.089625927	-	49.5	-5.345057776	53467-23-5;78549-61-8	Not Available	8195	1.74E+04	1.16E+04	1.16E+04	1.06E+04	7738	1.68E+04	1.35E+04	1.41E+04	1.48E+04	1.27E+04	1.71E+04	1.50E+04	1.24E+04	2.33E+04	6770	1.02E+04	7357	3.20E+05	1.46E+04	1.95E+04	2.01E+04	2.94E+05	2.09E+04	3.88E+04
pos_2063	L-Isoleucine	metab_1492	B(i)	map01100;map04978;map01110;map00280;map00290;map00460;map00960;map02010;map01230;map00966;map01210;map05131;map04974;map00970;map05230;map01064;map01060	Metabolic pathways;Mineral absorption;Biosynthesis of secondary metabolites;Valine, leucine and isoleucine degradation;Valine, leucine and isoleucine biosynthesis;Cyanoamino acid metabolism;Tropane, piperidine and pyridine alkaloid biosynthesis;ABC transporters;Biosynthesis of amino acids;Glucosinolate biosynthesis;2-Oxocarboxylic acid metabolism;Shigellosis;Protein digestion and absorption;Amino…	HMDB0000557;PW_C000112;HMDB0000172;MJDBOTE0001077	M+H, 2M+H	C6H13NO2	0.6393	C00407	pos	Peptides	Amino acids	Metabolism;Organismal Systems;Metabolism;Metabolism;Metabolism;Metabolism;Metabolism;Environmental Information Processing;Metabolism;Metabolism;Metabolism;Human Diseases;Organismal Systems;Genetic Information Processing;Human Diseases;Metabolism;Metabolism	Global and overview maps;Digestive system;Global and overview maps;Amino acid metabolism;Amino acid metabolism;Metabolism of other amino acids;Biosynthesis of other secondary metabolites;Membrane transport;Global and overview maps;Biosynthesis of other secondary metabolites;Global and overview maps;Infectious disease: bacterial;Digestive system;Translation;Cancer: overview;Chemical structure tran…	Organic acids and derivatives	Carboxylic acids and derivatives	132.1019709	0.011622741	65.4	-	0.502139071	1509-34-8;73-32-5	Amino acids, peptides, and analogues	6.32E+05	1.85E+06	8.76E+05	5.91E+05	1.67E+06	1.29E+06	1.36E+06	1.36E+06	1.38E+06	1.36E+06	1.35E+06	1.39E+06	4.52E+05	6.13E+05	5.04E+05	5.42E+05	7.38E+05	5.07E+05	1.16E+06	1.29E+06	7.79E+06	2.47E+06	7.10E+06	3.43E+06	1.73E+06
neg_4042	Isopropyl 4-hydroxybenzoate	metab_14922	B(ii)	-	-	HMDB0253675	M+FA-H	C10H12O3	4.4635	C20343	neg	-	-	-	-	Benzenoids	Benzene and substituted derivatives	225.0764732	0.02288912	-	34	-2.07662443	4191-73-5	Benzoic acids and derivatives	3571	7676	2.15E+04	4951	5755	1.46E+04	9503	9649	8230	1.03E+04	1.09E+04	8131	5459	5799	8363	1.93E+04	1.57E+04	2083	6.93E+04	1.32E+04	1.02E+05	1.20E+04	5.81E+04	8411	1.94E+04
neg_4094	Etomidate	metab_14979	B(ii)	-	-	HMDB0014437	M-H	C14H16N2O2	4.5443	C07522	neg	-	-	-	-	Organoheterocyclic compounds	Azoles	243.1133995	0.048233295	-	43.3	-2.055508834	33125-97-2	Imidazoles	1.16E+05	1.01E+05	1.43E+05	1.61E+05	1.66E+05	1.26E+05	1.36E+05	1.54E+05	1.49E+05	1.35E+05	1.38E+05	1.39E+05	1.59E+05	1.04E+05	4.49E+04	1.17E+05	5.92E+04	1.12E+05	6387	6.38E+04	3.62E+04	1.16E+05	3.19E+04	4.86E+04	8.22E+04
neg_4114	Lys-Asp-Tyr	metab_15002	B(ii)	-	-	HMDB0304806	M-H2O-H	C19H28N4O7	4.561	-	neg	-	-	-	-	Organic acids and derivatives	Carboxylic acids and derivatives	405.1768538	0.046976432	-	47.1	-2.603268744	-	Amino acids, peptides, and analogues	540	1477	1.06E+04	21.41	633.2	1.22E+04	1860	2159	229.6	3499	2423	1214	3.148	23.82	400.5	28.76	76.48	423.5	2.95E+05	1.21E+04	7360	7435	2.33E+05	1.16E+04	3.32E+04
neg_4138	3,4-Dihydro-2H-1-benzopyran-2-one	metab_15028	B(ii)	map00624;map00999;map01120	Polycyclic aromatic hydrocarbon degradation;Biosynthesis of various plant secondary metabolites;Microbial metabolism in diverse environments	HMDB0036626	2M+FA-H	C9H8O2	4.6176	C02274	neg	-	-	Metabolism;Metabolism;Metabolism	Xenobiotics biodegradation and metabolism;Biosynthesis of other secondary metabolites;Global and overview maps	Phenylpropanoids and polyketides	3,4-dihydrocoumarins	341.1032969	0.01287917	-	58.7	0.793610965	119-84-6	Not Available	5.37E+04	5.93E+04	8.31E+04	4.70E+04	6.46E+04	6.59E+04	7.26E+04	6.93E+04	7.30E+04	7.09E+04	7.16E+04	6.81E+04	1.47E+04	7.01E+04	4.69E+04	5.89E+04	7.00E+04	3.94E+04	1.69E+05	1.02E+05	3.08E+05	8.69E+04	1.87E+05	5.07E+05	1.05E+05
neg_4146	Todolactol A	metab_15037	B(ii)	-	-	HMDB0301741	M+FA-H	C20H24O7	4.6329	-	neg	-	-	-	-	Lignans, neolignans and related compounds	Furanoid lignans	421.1510001	0.058230408	-	78	1.579525979	-	Tetrahydrofuran lignans	7544	5186	1.46E+04	5759	7611	1.03E+04	5849	3858	6851	5524	3514	5223	4166	1.40E+04	1.05E+04	1.20E+04	2.29E+04	4447	1.80E+05	7433	3.63E+04	6986	2.16E+05	1.60E+04	2.63E+04
neg_4164	Dimethyl phthalate	metab_15057	B(ii)	-	-	HMDB0251388	M+FA-H	C10H10O4	4.668	C11233	neg	-	-	-	-	Benzenoids	Benzene and substituted derivatives	239.0560718	0.042074084	-	45	-0.205523744	131-11-3	Benzoic acids and derivatives	7304	9429	1.84E+04	6682	2.44E+04	1.88E+04	1.23E+04	1.30E+04	1.38E+04	1.28E+04	1.31E+04	1.36E+04	6529	1.88E+04	7786	1.11E+04	2.28E+04	6605	1.24E+05	3.65E+04	1.36E+05	3.51E+04	1.63E+05	9.65E+04	3.88E+04
neg_4184	Astringin	metab_15079	B(ii)	-	-	LMPK13090007;HMDB0303169	M-H2O-H	C20H22O9	4.7068	C10245	neg	-	-	-	-	Phenylpropanoids and polyketides	Stilbenes	387.1089665	0.018019476	-	46.1	1.047419798	29884-49-9	Stilbene glycosides	2.40E+04	1.05E+04	2.14E+04	2.00E+04	1.37E+04	2.99E+04	2.52E+04	2.80E+04	2.82E+04	3.41E+04	3.28E+04	2.62E+04	4727	1.49E+04	1.20E+04	2.63E+04	1.61E+04	1.58E+04	4.73E+04	4.83E+04	8.22E+04	3.01E+04	5.47E+04	2.40E+05	3.62E+04
neg_4199	Catechin 7-xyloside	metab_15095	B(ii)	-	-	HMDB0302573	M-H2O-H	C20H22O10	4.7362	C09617	neg	-	-	-	-	Phenylpropanoids and polyketides	Flavonoids	403.103763	0.036866379	-	34.7	0.727721699	-	Flavonoid glycosides	9.35E+04	8.47E+04	1.46E+05	1.10E+05	1.03E+05	1.72E+05	1.67E+05	1.65E+05	1.67E+05	1.61E+05	1.73E+05	1.63E+05	2.54E+04	1.19E+05	5.97E+04	1.69E+05	1.29E+05	9.63E+04	3.55E+05	2.51E+05	1.09E+06	1.90E+05	4.15E+05	1.96E+06	2.83E+05
neg_4210	Isovalerylcarnitine	metab_15108	B(ii)	-	-	LMFA07070076;HMDB0000688	M+K-2H	C12H23NO4	4.7607	C20826	neg	-	-	-	-	Lipids and lipid-like molecules	Fatty Acyls	282.1098408	0.058690395	-	53.9	-6.00674018	31023-24-2	Fatty acid esters	7.20E+04	8.04E+04	8.83E+04	8.31E+04	8.05E+04	7.67E+04	5.38E+04	5.25E+04	5.43E+04	6.15E+04	6.66E+04	6.01E+04	4.52E+04	4.80E+04	4.56E+04	6.48E+04	5.96E+04	7.15E+04	3.64E+04	3.46E+04	2.16E+04	6.11E+04	3.10E+04	4.06E+04	4.82E+04
neg_4245	5,7-Dihydroxyflavone	metab_15146	B(ii)	map00941	Flavonoid biosynthesis	LMPK12110189;HMDB0036619	M-H	C15H10O4	4.8252	C10028	neg	-	-	Metabolism	Biosynthesis of other secondary metabolites	Phenylpropanoids and polyketides	Flavonoids	253.0508578	0.036613168	-	33.1	0.887516247	480-40-0	Flavones	1423	4088	5725	1531	2000	5258	4191	4961	5128	5168	4692	4596	1141	1212	2895	816.2	378.4	349.8	4.98E+04	3592	9298	4768	3.15E+04	4404	6749
neg_4250	Cladinose	metab_15152	B(ii)	-	-	HMDB0250311	M-H	C8H16O4	4.8347	-	neg	-	-	-	-	Organic oxygen compounds	Organooxygen compounds	175.097142	0.049500521	-	30.4	-2.501718332	-	Carbonyl compounds	1.37E+04	1.12E+04	1.82E+04	1.42E+04	1.34E+04	1.69E+04	1.67E+04	1.64E+04	1.82E+04	1.92E+04	1.74E+04	1.69E+04	1.60E+04	1.59E+04	1.69E+04	1.55E+04	1.16E+04	1.13E+04	8.29E+04	1.56E+04	1.89E+04	2.15E+04	6.76E+04	1.62E+04	2.15E+04
neg_4266	Isoniazid	metab_15169	B(ii)	map00983	Drug metabolism - other enzymes	HMDB0252504;HMDB0015086;MJDBOTE0001446	M-H	C6H7N3O	4.8726	C07054	neg	-	-	Metabolism	Xenobiotics biodegradation and metabolism	Benzenoids	Phenols	136.0522856	0.034628109	-	64.4	4.74408729	54-85-3	Methoxyphenols	568.7	119.7	0	691.1	63.87	370.2	58.16	232.9	236.4	333.5	215.8	346.5	118.2	588.7	525.3	911.3	162.9	229.2	493.5	5405	1.19E+05	1568	423.1	2663	7147
neg_4286	PA(20:5(7Z,9Z,11E,13E,17Z)-3OH(5,6,15)/8:0)	metab_15191	B(ii)	-	-	HMDB0266658	M+Cl	C31H51O11P	4.9317	-	neg	-	-	-	-	Not Available	Not Available	665.2840949	0.080724454	-	54.7	-3.498944515	-	Not Available	9859	3.37E+04	6.79E+04	3.84E+04	1.58E+05	1.30E+05	5.82E+04	6.00E+04	5.61E+04	7.22E+04	6.93E+04	6.24E+04	1.36E+05	7.82E+04	2.52E+04	5.71E+04	2.85E+04	5.47E+04	4.06E+05	1.73E+05	1.50E+05	1.46E+05	7.19E+05	1.11E+05	1.33E+05
neg_4293	Plicatic acid	metab_15199	B(ii)	-	-	HMDB0256643	M-H2O-H	C20H22O10	4.9542	C10873	neg	-	-	-	-	Lignans, neolignans and related compounds	Aryltetralin lignans	403.1037143	0.028522825	-	75.3	0.61245412	16462-65-0	9,9p-dihydroxyaryltetralin lignans	8.74E+04	9.68E+04	1.11E+05	7.73E+04	7.82E+04	1.28E+05	1.23E+05	1.28E+05	1.22E+05	1.27E+05	1.24E+05	1.27E+05	4.21E+04	1.16E+05	6.90E+04	9.22E+04	1.15E+05	6.31E+04	2.00E+05	1.84E+05	3.75E+05	1.46E+05	2.61E+05	9.04E+05	1.60E+05
neg_4294	Phellopterin	metab_15200	B(ii)	-	-	HMDB0256386	M+FA-H	C17H16O5	4.9575	C17047	neg	-	-	-	-	Phenylpropanoids and polyketides	Coumarins and derivatives	345.0989162	0.046615912	-	68.9	3.131309091	2543-94-4	Furanocoumarins	8.41E+04	1.10E+05	9.04E+04	9.20E+04	7.35E+04	7.36E+04	7.60E+04	7.98E+04	7.48E+04	7.08E+04	7.33E+04	7.33E+04	1.67E+05	1.55E+05	1.91E+05	6.31E+04	1.30E+05	6.40E+04	2.03E+04	6.63E+04	4.41E+04	7.76E+04	2.09E+04	4.13E+04	7.80E+04
neg_4328	5-Hydroxyvalproic acid	metab_15237	B(ii)	map00982	Drug metabolism - cytochrome P450	PW_C008640;HMDB0013898	M+FA-H	C8H16O3	5.0434	C16650	neg	-	-	Metabolism	Xenobiotics biodegradation and metabolism	Lipids and lipid-like molecules	Fatty Acyls	205.1079503	0.041885501	-	50.3	-1.230181955	53660-23-4	Fatty acids and conjugates	2.37E+04	2.77E+04	1.80E+04	1.95E+04	2.85E+04	1.98E+04	2.47E+04	2.45E+04	2.44E+04	2.61E+04	2.49E+04	2.41E+04	4.24E+04	3.06E+04	2.56E+04	2.36E+04	2.02E+04	2.45E+04	3.97E+04	3.43E+04	3.79E+04	4.50E+04	3.63E+04	3.44E+04	2.61E+04
neg_4360	9alpha-(3-Methylbutanoyloxy)-4S-hydroxy-10(14)-oplopen-3-one	metab_15273	B(ii)	-	-	HMDB0039171	M+FA-H	C20H32O4	5.1118	-	neg	-	-	-	-	Lipids and lipid-like molecules	Prenol lipids	381.2286393	0.028482876	-	36.9	1.120933664	348113-04-2	Sesquiterpenoids	8.02E+05	3.57E+05	1.29E+06	1.14E+06	8.46E+05	1.16E+06	4.73E+05	4.71E+05	4.76E+05	4.70E+05	4.61E+05	4.62E+05	1.79E+06	6.19E+05	1.76E+06	6.89E+05	1.46E+06	8.88E+05	1.58E+05	2.81E+05	1.78E+05	2.49E+05	3.37E+05	3.30E+05	6.62E+05
neg_4386	Pelargonic acid	metab_15301	B(ii)	-	-	LMFA01010009;HMDB0000847	M+FA-H	C9H18O2	5.1728	C01601	neg	-	-	-	-	Lipids and lipid-like molecules	Fatty Acyls	203.1286384	0.015992618	-	35.5	-1.544570522	112-05-0	Fatty acids and conjugates	1.48E+04	2.43E+04	5.42E+04	1.39E+04	1.68E+04	6.06E+04	3.10E+04	3.26E+04	3.18E+04	3.42E+04	3.14E+04	3.20E+04	1.48E+04	2.02E+04	1.71E+04	8.06E+04	1.69E+04	1.87E+04	3.87E+05	2.33E+04	3.86E+05	2.01E+04	2.44E+05	3.24E+05	8.61E+04
neg_4413	3-Ethylphenol	metab_15332	B(i)	-	-	HMDB0059873	M-H	C8H10O	5.2374	C14386	neg	-	-	-	-	Benzenoids	Phenols	121.0651025	0.050086386	40.9	-	-6.438705778	620-17-7	1-hydroxy-4-unsubstituted benzenoids	3768	6853	5752	6306	5629	1.29E+04	1.28E+04	1.26E+04	1.20E+04	1.32E+04	1.20E+04	1.22E+04	1721	4008	4803	1.03E+04	4304	6461	9568	3.12E+04	1.46E+04	4.93E+04	8053	5.17E+04	1.21E+04
neg_4458	Isocolumbin	metab_15380	B(ii)	-	-	HMDB0036837	M+FA-H	C20H22O6	5.3321	C17508	neg	-	-	-	-	Organoheterocyclic compounds	Naphthopyrans	403.1411896	0.067980359	-	85.3	3.764603052	471-54-5	Not Available	1.39E+04	1.31E+04	1.80E+04	1.33E+04	1.50E+04	2.13E+04	1.69E+04	1.41E+04	1.42E+04	1.43E+04	1.49E+04	1.57E+04	1.74E+04	2.51E+04	2.90E+04	1.99E+04	2.93E+04	1.86E+04	2.06E+05	2.30E+04	3.22E+04	2.62E+04	1.71E+05	2.62E+04	3.18E+04
neg_446	Maleic Acid	metab_15382	B(i)	map01100;map00760;map01120;map00350;map00650	Metabolic pathways;Nicotinate and nicotinamide metabolism;Microbial metabolism in diverse environments;Tyrosine metabolism;Butanoate metabolism	HMDB0000176;HMDB0303644;MJDBOTE0000465	M-H, M+FA-H	C4H4O4	1.4204	C01384	neg	-	-	Metabolism;Metabolism;Metabolism;Metabolism;Metabolism	Global and overview maps;Metabolism of cofactors and vitamins;Global and overview maps;Amino acid metabolism;Carbohydrate metabolism	Organic acids and derivatives	Carboxylic acids and derivatives	115.0028591	0.03036016	83.8	-	-7.09492611	110-16-7	Dicarboxylic acids and derivatives	1.46E+05	2.79E+05	1.78E+05	5.07E+04	6.72E+04	2.05E+05	1.95E+05	1.92E+05	1.86E+05	1.89E+05	1.92E+05	1.98E+05	2.41E+05	3.06E+05	7.34E+04	1.12E+05	1.61E+05	1.22E+05	1.38E+06	2.51E+05	3.76E+05	9.98E+04	9.90E+05	2.06E+05	2.79E+05
neg_4464	Ethylmethylacetic acid	metab_15387	B(ii)	map04974	Protein digestion and absorption	HMDB0002176	2M-H	C5H10O2	5.3601	C18319	neg	-	-	Organismal Systems	Digestive system	Lipids and lipid-like molecules	Fatty Acyls	203.1286516	0.015756773	-	33	-1.131842187	116-53-0	Fatty acids and conjugates	4.37E+04	3.53E+04	5.25E+04	3.86E+04	5.62E+04	5.38E+04	7.51E+04	6.58E+04	6.97E+04	7.26E+04	6.89E+04	6.63E+04	4.82E+04	2.80E+04	3.00E+04	4.69E+04	2.12E+04	2.63E+04	2.30E+05	5.12E+04	1.91E+05	8.12E+04	1.37E+05	1.92E+05	6.91E+04
neg_4470	2-Isopropyl-5-methylphenol acetate	metab_15394	B(ii)	-	-	HMDB0303499	M+FA-H	C12H16O2	5.3708	C09909	neg	-	-	-	-	Lipids and lipid-like molecules	Prenol lipids	237.1132787	0.052576561	-	45.7	0.239902903	-	Monoterpenoids	1396	1624	8895	2449	1.16E+04	6545	2739	2085	2031	2287	1941	2003	1738	1.22E+04	3795	4413	2698	3694	7.62E+04	1.60E+04	6.11E+04	1352	7.81E+04	2.54E+04	1.54E+04
neg_4492	4-Hydroxyphenylpyruvic Acid	metab_15418	B(i)	map01100;map01110;map01240;map01210;map00130;map01055;map00998;map01230;map00950;map00350;map00261;map00400;map00401;map01063;map01060	Metabolic pathways;Biosynthesis of secondary metabolites;Biosynthesis of cofactors;2-Oxocarboxylic acid metabolism;Ubiquinone and other terpenoid-quinone biosynthesis;Biosynthesis of vancomycin group antibiotics;Biosynthesis of various antibiotics;Biosynthesis of amino acids;Isoquinoline alkaloid biosynthesis;Tyrosine metabolism;Monobactam biosynthesis;Phenylalanine, tyrosine and tryptophan biosy…	HMDB0000707;PW_C000558	M-H	C9H8O4	5.4342	C01179	neg	-	-	Metabolism;Metabolism;Metabolism;Metabolism;Metabolism;Metabolism;Metabolism;Metabolism;Metabolism;Metabolism;Metabolism;Metabolism;Metabolism;Metabolism;Metabolism	Global and overview maps;Global and overview maps;Global and overview maps;Global and overview maps;Metabolism of cofactors and vitamins;Metabolism of terpenoids and polyketides;Biosynthesis of other secondary metabolites;Global and overview maps;Biosynthesis of other secondary metabolites;Amino acid metabolism;Biosynthesis of other secondary metabolites;Amino acid metabolism;Biosynthesis of othe…	Benzenoids	Benzene and substituted derivatives	179.0345744	0.01701127	89.8	-	-2.265500597	156-39-8	Phenylpyruvic acid derivatives	5.35E+05	1.36E+05	1.17E+05	2.92E+05	3.58E+05	1.28E+05	1.43E+05	1.47E+05	1.38E+05	1.78E+05	1.64E+05	1.50E+05	2.02E+05	1.60E+05	2.00E+05	5.31E+05	2.42E+05	4.30E+05	4.94E+04	7.18E+04	4.63E+04	4.84E+04	4.43E+04	1.33E+05	1.04E+05
neg_4509	(3S,5R,6R,7E)-3,5,6-Trihydroxy-7-megastigmen-9-one	metab_15437	B(ii)	-	-	HMDB0038736	M+FA-H	C13H22O4	5.4664	-	neg	-	-	-	-	Lipids and lipid-like molecules	Prenol lipids	287.1503483	0.034221808	-	42.8	1.388751502	-	Sesquiterpenoids	1.31E+05	1.76E+05	1.26E+05	1.21E+05	1.54E+05	1.31E+05	1.48E+05	1.44E+05	1.42E+05	1.46E+05	1.42E+05	1.39E+05	1.42E+05	1.27E+05	1.54E+05	1.69E+05	1.30E+05	1.14E+05	1.65E+06	1.73E+05	2.37E+05	1.98E+05	1.38E+06	2.00E+05	2.86E+05
neg_4523	(-)-Wikstromol	metab_15453	B(ii)	-	-	HMDB0030598	M-H	C20H22O7	5.4964	C10725	neg	-	-	-	-	Lignans, neolignans and related compounds	Furanoid lignans	373.1297239	0.071022841	-	62.6	1.195467615	34444-37-6	Tetrahydrofuran lignans	7594	8246	1.20E+04	3877	3569	1.87E+04	1.26E+04	1.01E+04	1.40E+04	9957	1.25E+04	1.06E+04	2102	8992	7152	2.14E+04	1.79E+04	1.24E+04	1.69E+05	1.31E+04	2.32E+04	1.00E+04	1.75E+05	2.38E+04	2.70E+04
neg_4538	P-Hydroxyubenimex	metab_15469	B(ii)	-	-	HMDB0255924	M+Na-2H	C16H24N2O5	5.5143	-	neg	-	-	-	-	Organic acids and derivatives	Peptidomimetics	345.1455015	0.031891817	-	51.9	7.131393987	-	Hybrid peptides	1.60E+04	1.98E+04	2.84E+04	1.95E+04	2.69E+04	2.35E+04	1.89E+04	1.73E+04	2.01E+04	2.39E+04	2.19E+04	2.02E+04	6.34E+04	4.49E+04	2.01E+04	2.03E+04	2.90E+04	1.55E+04	1.26E+05	2.80E+04	2.67E+04	3.24E+04	5.78E+04	3.79E+04	2.65E+04
neg_4540	19(S)-HETE	metab_15472	B(ii)	map00590;map01100	Arachidonic acid metabolism;Metabolic pathways	PW_C006775;HMDB0011136	M+FA-H	C20H32O3	5.5143	C14749	neg	-	-	Metabolism;Metabolism	Lipid metabolism;Global and overview maps	Lipids and lipid-like molecules	Fatty Acyls	365.2335933	0.071338629	-	44.1	0.766629922	79551-85-2	Eicosanoids	8.02E+04	7.60E+04	2.66E+05	2.12E+05	1.50E+05	2.42E+05	1.17E+05	1.10E+05	1.18E+05	1.10E+05	1.17E+05	1.17E+05	1.71E+05	1.49E+05	2.03E+05	8.14E+04	2.88E+05	1.55E+05	3.47E+04	2.76E+04	1.72E+04	5.78E+04	5.60E+04	3.78E+04	1.15E+05
neg_4553	Alpha-Hydroxy-1-methyl-1H-indole-3-propanoic acid	metab_15486	B(ii)	-	-	HMDB0038338	M-H	C12H13NO3	5.5315	-	neg	-	-	-	-	Organoheterocyclic compounds	Indoles and derivatives	218.0821006	0.096333544	-	55.5	-0.758765642	-	Indolyl carboxylic acids and derivatives	2661	2583	1.02E+04	1.10E+04	5.38E+04	3.35E+04	3085	2882	3715	2992	2947	3511	2363	3.61E+04	1.74E+04	2.75E+04	1.18E+04	1.54E+05	1.39E+04	615.7	414	1134	653.7	159.2	1.64E+04
neg_4556	Ketoprofen	metab_15489	B(ii)	-	-	PW_C009442;HMDB0015144	M-H	C16H14O3	5.5365	C01716	neg	-	-	-	-	Benzenoids	Benzene and substituted derivatives	253.0871565	0.043141508	-	35.2	0.545454706	22071-15-4	Benzophenones	4.09E+04	2.45E+04	2.28E+04	3.54E+04	1.40E+04	2.43E+04	2.94E+04	2.66E+04	3.06E+04	2.44E+04	2.61E+04	2.89E+04	3.05E+04	4.29E+04	5.95E+04	2.27E+04	4.21E+04	2.81E+04	745.3	1.21E+04	1590	2.42E+04	967.9	1134	2.03E+04
neg_4569	Mammeisin	metab_15503	B(ii)	-	-	LMPK12100002;HMDB0034269	M+Cl	C25H26O5	5.5463	C09275	neg	-	-	-	-	Phenylpropanoids and polyketides	Neoflavonoids	441.1469785	0.040167312	-	32.4	-1.099765104	18483-64-2	Prenylated neoflavonoids	3287	1.29E+05	3886	1.23E+05	1.04E+04	7260	1.13E+05	1.14E+05	1.13E+05	1.02E+05	1.08E+05	1.07E+05	3.80E+05	1.45E+05	1.62E+05	4.36E+04	9782	8.48E+04	8.26E+04	2.19E+05	1.81E+05	3.52E+05	5.56E+04	4.64E+05	1.20E+05
neg_4607	Ethyl (S)-3-hydroxybutyrate glucoside	metab_15546	B(ii)	-	-	HMDB0031693	2M+Hac-H	C12H22O8	5.5702	-	neg	-	-	-	-	Lipids and lipid-like molecules	Fatty Acyls	647.273264	0.038872975	-	73.9	-5.987749375	-	Fatty acyl glycosides	1.06E+04	2.13E+04	1.57E+04	4.27E+04	2.06E+04	9.61E+04	2.86E+04	3.20E+04	3.85E+04	5.60E+04	4.58E+04	4.45E+04	6.96E+04	3.60E+04	4202	6.77E+04	1.72E+04	7.65E+04	5.91E+04	2.61E+05	2.00E+05	1.96E+05	4.19E+04	1.79E+05	5.66E+04
neg_4615	Cerasidin	metab_15555	B(ii)	-	-	HMDB0301907;LMPK12120285	M+FA-H	C19H20O6	5.5776	-	neg	-	-	-	-	Phenylpropanoids and polyketides	Linear 1,3-diarylpropanoids	389.1250442	0.025177817	-	35.4	2.478594715	-	Chalcones and dihydrochalcones	4.81E+04	5.17E+04	5.36E+04	5.52E+04	6.98E+04	6.59E+04	7.10E+04	6.33E+04	6.06E+04	6.16E+04	6.19E+04	6.36E+04	3.28E+04	5.64E+04	3.28E+04	5.23E+04	5.60E+04	4.02E+04	1.72E+05	8.33E+04	9.71E+04	9.28E+04	1.51E+05	1.37E+05	7.06E+04
neg_4632	4-Oxofenretinide	metab_15574	B(ii)	-	-	HMDB0245913	M-H	C26H31NO3	5.5919	-	neg	-	-	-	-	Lipids and lipid-like molecules	Prenol lipids	404.2199281	0.106948745	-	59.8	-7.87051374	-	Retinoids	129.2	1.09E+05	1.16E+04	905.9	6817	2.03E+04	6.77E+04	7.01E+04	6.08E+04	6.31E+04	7.47E+04	7.87E+04	277.8	58.89	1033	6.10E+04	140.2	2.08E+04	7.13E+04	6.46E+04	8.25E+04	7.38E+04	5.81E+04	7.58E+04	3.68E+04
neg_4634	DG(8:0/a-13:0/0:0)	metab_15576	B(ii)	map05214;map05167;map04650;map05163;map04750;map05235;map04015;map04014;map04659;map04540;map04010;map04012;map05022;map04370;map04371;map04072;map04071;map04975;map05143;map05012;map05231;map05146;map04919;map05200;map04961;map04745;map04921;map04920;map04923;map04925;map05017;map04625;map04929;map04726;map04725;map04724;map04723;map04722;map05223;map04720;map04666;map05170;map04664;map04658;map…	Glioma;Kaposi sarcoma-associated herpesvirus infection;Natural killer cell mediated cytotoxicity;Human cytomegalovirus infection;Inflammatory mediator regulation of TRP channels;PD-L1 expression and PD-1 checkpoint pathway in cancer;Rap1 signaling pathway;Ras signaling pathway;Th17 cell differentiation;Gap junction;MAPK signaling pathway;ErbB signaling pathway;Pathways of neurodegeneration - mult…	PW_C064412;HMDB0092911	M+K-2H	C24H46O5	5.5919	C00165	neg	-	-	Human Diseases;Human Diseases;Organismal Systems;Human Diseases;Organismal Systems;Human Diseases;Environmental Information Processing;Environmental Information Processing;Organismal Systems;Cellular Processes;Environmental Information Processing;Environmental Information Processing;Human Diseases;Environmental Information Processing;Environmental Information Processing;Environmental Information …	Cancer: specific types;Infectious disease: viral;Immune system;Infectious disease: viral;Sensory system;Cancer: overview;Signal transduction;Signal transduction;Immune system;Cellular community - eukaryotes;Signal transduction;Signal transduction;Neurodegenerative disease;Signal transduction;Signal transduction;Signal transduction;Signal transduction;Digestive system;Infectious disease: parasitic…	Lipids and lipid-like molecules	Glycerolipids	451.2825358	0.132682523	-	49.5	-1.433673619	-	Diradylglycerols	6.20E+04	4.95E+04	6.00E+04	8.13E+04	5.20E+04	5.53E+04	5.05E+04	3.58E+04	4.02E+04	4.29E+04	3.92E+04	6.44E+04	3.64E+04	6.01E+04	5.99E+04	9.76E+04	4.80E+04	5.20E+04	2.02E+04	3.11E+04	4.14E+04	5.06E+04	1.87E+04	3.55E+04	4.23E+04
neg_4677	Daidzein	metab_15623	B(i)	map00943;map01100;map01110;map01061	Isoflavonoid biosynthesis;Metabolic pathways;Biosynthesis of secondary metabolites;Biosynthesis of phenylpropanoids	LMPK12050038;HMDB0003312;MJDBOTE0000779	M-H	C15H10O4	5.6254	C10208	neg	-	-	Metabolism;Metabolism;Metabolism;Metabolism	Biosynthesis of other secondary metabolites;Global and overview maps;Global and overview maps;Chemical structure transformation maps	Phenylpropanoids and polyketides	Isoflavonoids	253.0508492	0.041632554	96.5	-	0.853432734	486-66-8	Isoflav-2-enes	1.71E+05	1.69E+05	7.76E+04	6.43E+04	4.13E+04	6.55E+05	3.27E+05	3.35E+05	3.04E+05	2.96E+05	3.13E+05	2.84E+05	2.64E+04	5.66E+04	4.50E+04	3.45E+05	3.39E+05	4.31E+05	1.08E+07	4.27E+05	1.72E+05	1.26E+05	1.13E+07	4.35E+05	1.49E+06
neg_4699	Tiglic acid	metab_15647	B(ii)	-	-	LMFA01020030;HMDB0001470	2M-H	C5H8O2	5.6411	C08279	neg	-	-	-	-	Lipids and lipid-like molecules	Fatty Acyls	199.0973627	0.010048356	-	43.6	-1.098860577	80-59-1	Fatty acids and conjugates	9.26E+04	1.05E+05	7.14E+04	8.15E+04	9.09E+04	7.86E+04	1.01E+05	1.03E+05	9.66E+04	9.92E+04	9.83E+04	9.66E+04	1.09E+05	8.19E+04	7.63E+04	7.74E+04	6.67E+04	7.36E+04	1.69E+05	1.16E+05	1.34E+05	1.44E+05	1.51E+05	1.24E+05	9.59E+04
neg_4719	4-Hydroxynonenol	metab_15670	B(ii)	-	-	HMDB0246462	M+FA-H	C9H18O2	5.6568	-	neg	-	-	-	-	Lipids and lipid-like molecules	Fatty Acyls	203.1286666	0.03026422	-	30.7	-1.366467298	-	Fatty alcohols	8491	1.10E+04	7544	6203	1.03E+04	1.01E+04	8572	8360	8336	6727	9236	8787	9021	4955	5892	6783	2785	4366	2.50E+04	9535	2.04E+04	1.32E+04	1.87E+04	1.79E+04	1.06E+04
neg_472	8-methylthiooctyldesulfoglucosinolate	metab_15671	B(ii)	-	-	HMDB0304249	M-H, M+FA-H	C16H31NO6S2	1.9064	-	neg	-	-	-	-	Organic oxygen compounds	Organooxygen compounds	442.1569616	0.035309833	-	43.7	-1.311789542	-	Carbohydrates and carbohydrate conjugates	1.05E+05	1.65E+05	1.83E+05	2.20E+05	1.15E+04	3.74E+04	1.32E+05	1.28E+05	1.32E+05	1.30E+05	1.32E+05	1.31E+05	6.78E+04	4.49E+04	4.02E+04	1.00E+05	1.56E+05	3.86E+05	2521	1.94E+04	4363	4.05E+04	2431	1.11E+04	7.01E+04
neg_4771	Varanic acid	metab_15728	B(ii)	-	-	LMST04030067;HMDB0002195	M+FA-H	C26H44O5	5.6887	-	neg	-	-	-	-	Lipids and lipid-like molecules	Steroids and steroid derivatives	481.3166683	0.059521467	-	66.8	-0.937674937	1061-64-9	Bile acids, alcohols and derivatives	5.49E+05	3.21E+05	7.50E+05	1.05E+06	6.03E+05	4.71E+05	3.90E+05	3.59E+05	3.52E+05	3.53E+05	3.58E+05	3.33E+05	6.35E+05	1.18E+06	6.74E+05	7.30E+05	8.21E+05	8.06E+05	5.98E+04	1.36E+05	7.74E+04	8.81E+04	1.01E+05	1.61E+05	4.54E+05
neg_4850	1-Arachidonoylglycerol	metab_15815	B(ii)	-	-	HMDB0011578;HMDB0243830;LMGL01010032	M+FA-H	C23H38O4	5.7676	C13857	neg	-	-	-	-	Lipids and lipid-like molecules	Glycerolipids	423.2756014	0.014835084	-	57.5	1.027824224	124511-15-5	Monoradylglycerols	4.22E+06	3.02E+06	7.96E+06	1.01E+07	4.54E+06	4.30E+06	3.91E+06	4.03E+06	3.89E+06	4.02E+06	3.78E+06	3.90E+06	7.50E+06	1.39E+07	8.41E+06	8.89E+06	1.03E+07	1.20E+07	1.49E+06	1.91E+06	1.31E+06	1.08E+06	1.30E+06	1.59E+06	5.05E+06
neg_4867	Ecdysterone	metab_15833	B(ii)	map00981	Insect hormone biosynthesis	HMDB0030180;HMDB0242587	M-H	C27H44O7	5.7754	C02633	neg	-	-	Metabolism	Metabolism of terpenoids and polyketides	Lipids and lipid-like molecules	Steroids and steroid derivatives	479.3014676	0.096290324	-	49.6	0.083957783	5289-74-7	Bile acids, alcohols and derivatives	2.38E+05	1.56E+05	4.67E+05	5.47E+05	3.47E+05	2.75E+05	2.06E+05	1.92E+05	1.98E+05	2.03E+05	1.69E+05	1.90E+05	3.71E+05	5.45E+05	3.32E+05	4.43E+05	4.99E+05	4.96E+05	6.37E+04	1.06E+05	8.63E+04	6.19E+04	3.28E+04	1.08E+05	2.15E+05
neg_4877	20-Hydroxyeicosatetraenoic acid	metab_15844	B(ii)	map00590;map01100;map04270	Arachidonic acid metabolism;Metabolic pathways;Vascular smooth muscle contraction	HMDB0005998;PW_C002614	M+FA-H	C20H32O3	5.7833	C14748	neg	-	-	Metabolism;Metabolism;Organismal Systems	Lipid metabolism;Global and overview maps;Circulatory system	Lipids and lipid-like molecules	Fatty Acyls	365.2335867	0.013362151	-	54.4	0.746104981	79551-86-3	Fatty acids and conjugates	6.63E+05	4.46E+05	1.51E+06	1.76E+06	9.55E+05	1.25E+06	8.23E+05	8.51E+05	8.14E+05	8.38E+05	7.88E+05	7.87E+05	1.54E+06	9.89E+05	1.35E+06	8.16E+05	1.87E+06	1.28E+06	3.21E+05	5.10E+05	3.15E+05	5.17E+05	4.17E+05	4.86E+05	8.72E+05
neg_4883	Penciclovir	metab_15851	B(ii)	-	-	HMDB0014444	2M+Hac-H	C10H15N5O3	5.7833	C07417	neg	-	-	-	-	Organoheterocyclic compounds	Imidazopyrimidines	565.2483606	0.046490358	-	54.6	-0.926733936	39809-25-1	Purines and purine derivatives	3.67E+04	2.08E+05	6.03E+05	2.34E+05	2.94E+05	2.51E+05	1.22E+05	8.69E+04	7.30E+04	1.20E+05	9.47E+04	8.87E+04	7.33E+05	2.57E+05	8.97E+05	7.09E+05	1.73E+06	1.12E+06	1.39E+04	9133	0	3757	1868	6555	3.11E+05
neg_4913	9-Tetradecenal	metab_15885	B(ii)	-	-	LMFA06000081;HMDB0302568	M-H	C14H26O	5.8302	-	neg	-	-	-	-	Lipids and lipid-like molecules	Fatty Acyls	209.1908714	0.077211176	-	33.3	-1.035507189	-	Fatty aldehydes	8190	2.28E+04	3542	7006	4693	8115	1.52E+04	1.56E+04	1.58E+04	1.25E+04	1.36E+04	1.25E+04	1140	1.67E+04	1.82E+04	1.08E+04	1.11E+04	5891	2.01E+05	4.84E+04	5.23E+04	4.09E+04	5.72E+04	2.38E+04	2.70E+04
neg_4920	Methyltestosterone	metab_15893	B(ii)	-	-	HMDB0015655;HMDB0259471	M+FA-H	C20H30O2	5.838	C07198	neg	-	-	-	-	Lipids and lipid-like molecules	Steroids and steroid derivatives	347.2233449	0.04226616	-	76.2	1.858877999	58-18-4	Androstane steroids	8.84E+04	7.49E+04	6.58E+04	1.68E+05	8.90E+04	8.71E+04	8.84E+04	9.21E+04	8.73E+04	9.09E+04	8.61E+04	8.06E+04	4.36E+04	6.23E+04	4.62E+04	2.16E+04	2.79E+04	3.31E+04	1.52E+04	4.64E+04	2.80E+04	3.33E+04	1.93E+04	3.77E+04	6.15E+04
neg_4927	Avocadyne	metab_15900	B(ii)	-	-	HMDB0035473;LMFA05000643	M-H2O-H	C17H32O3	5.8459	-	neg	-	-	-	-	Lipids and lipid-like molecules	Fatty Acyls	265.2175417	0.032543386	-	57.1	0.837034638	129099-96-3	Fatty alcohols	4.14E+04	1.70E+05	2.07E+04	4.08E+04	2.07E+04	5.00E+04	9.81E+04	1.04E+05	9.99E+04	9.05E+04	9.38E+04	9.85E+04	7822	2.39E+04	1.65E+04	3.57E+04	9553	2.17E+04	2.56E+06	3.24E+05	3.10E+05	2.43E+05	1.19E+06	1.90E+05	2.91E+05
neg_4933	Arg-Thr-Lys-Arg	metab_15907	B(ii)	-	-	HMDB0304796	M+Na-2H	C22H45N11O6	5.8459	-	neg	-	-	-	-	Organic acids and derivatives	Carboxylic acids and derivatives	580.3301267	0.078314373	-	32.3	0.054782407	-	Amino acids, peptides, and analogues	2.87E+05	2.23E+05	2.62E+05	2.50E+05	2.64E+05	2.31E+05	2.48E+05	3.41E+05	2.95E+05	3.28E+05	3.05E+05	3.75E+05	2.08E+05	1.77E+05	1.88E+05	2.64E+05	1.33E+05	1.88E+05	3.92E+05	3.18E+05	5.31E+05	4.21E+05	4.21E+05	3.20E+05	2.02E+05
pos_2153	Pro His	metab_1592	B(i)	-	-	-	M+H, M+NH4	C11H16N4O3	1.8136	-	pos	-	-	-	-	-	-	270.1557382	0.032064068	34.7	-	-1.299866303	-	-	1.32E+05	1.77E+04	6.91E+04	2.19E+05	1.25E+04	5.90E+05	2.47E+05	2.49E+05	2.35E+05	2.52E+05	2.47E+05	2.33E+05	6.03E+05	5.62E+05	2.71E+05	2.45E+05	5.27E+05	1.95E+06	2.87E+04	9778	1.23E+04	9591	2.26E+04	2.14E+04	2.62E+05
neg_4952	17-Octadecynoic acid	metab_15928	B(ii)	-	-	HMDB0244776;LMFA01030575	M-H	C18H32O2	5.8694	-	neg	-	-	-	-	Lipids and lipid-like molecules	Fatty Acyls	279.2331331	0.02742824	-	66.9	0.639782782	-	Fatty acids and conjugates	4.09E+05	1.10E+06	1.89E+05	3.54E+05	2.58E+05	4.17E+05	6.76E+05	6.61E+05	6.98E+05	6.12E+05	6.48E+05	6.41E+05	2.40E+05	2.41E+05	2.29E+05	2.32E+05	1.56E+05	2.15E+05	4.29E+06	1.82E+06	1.89E+06	1.51E+06	1.45E+06	8.44E+05	8.68E+05
neg_4966	Methyl hexadecanoic acid	metab_15943	B(ii)	-	-	HMDB0061859	M-H2O-H	C17H34O2	5.885	C16995	neg	-	-	-	-	Lipids and lipid-like molecules	Fatty Acyls	251.2381527	0.077779274	-	36.5	0.419904413	112-39-0	Fatty acid esters	6171	4.51E+04	1195	9330	1964	1.07E+04	2.49E+04	2.45E+04	2.37E+04	1.90E+04	2.26E+04	2.50E+04	0	0	0	8596	0	4442	4.12E+05	8.49E+04	7.79E+04	5.81E+04	2.08E+05	3.82E+04	5.11E+04
neg_4970	Grifolin	metab_15948	B(ii)	-	-	HMDB0030446	M+FA-H	C22H32O2	5.885	-	neg	-	-	-	-	Lipids and lipid-like molecules	Prenol lipids	373.2389071	0.100462429	-	33.2	1.443911125	6903/7/7	Sesquiterpenoids	4.18E+04	3.89E+04	1.04E+05	9.01E+04	7.80E+04	1.00E+05	6.16E+04	5.58E+04	6.44E+04	6.30E+04	6.47E+04	6.05E+04	2.54E+04	5.18E+04	5.36E+04	2.51E+04	1.48E+04	1.65E+04	1.41E+04	3.70E+04	6782	1.14E+04	2.68E+04	2.31E+04	3.91E+04
neg_4973	Mammea B/BC cyclo E	metab_15951	B(ii)	-	-	HMDB0030649	M-H2O-H	C21H26O6	5.8929	-	neg	-	-	-	-	Phenylpropanoids and polyketides	Coumarins and derivatives	355.1587407	0.038030651	-	49.2	9.736817326	30390-07-9	Pyranocoumarins	8782	0	2226	0	0	1194	2646	2639	4540	2239	1390	1635	0	1718	1.86E+04	2.55E+04	1.03E+05	4.35E+04	1.11E+06	6258	7894	8579	6.21E+05	3.71E+04	8.86E+04
neg_4980	9(S)-HpOTrE	metab_15959	B(i)	map00592;map01110	alpha-Linolenic acid metabolism;Biosynthesis of secondary metabolites	-	M-H	C18H30O4	5.9007	C16321	neg	-	-	Metabolism;Metabolism	Lipid metabolism;Global and overview maps	-	-	309.2074022	0.019090535	44.7	-	0.867785794	111004-08-1	-	2.99E+05	1.18E+06	1.69E+05	2.03E+05	2.00E+05	2.20E+05	6.69E+05	6.85E+05	6.84E+05	6.78E+05	6.80E+05	6.66E+05	1.59E+05	1.46E+05	1.49E+05	1.53E+05	1.41E+05	1.58E+05	1.41E+06	5.90E+05	3.22E+05	9.02E+05	7.47E+05	4.03E+05	4.57E+05
neg_4993	Glycocholic acid	metab_15973	B(ii)	map01100;map04976;map04979;map00121;map00120	Metabolic pathways;Bile secretion;Cholesterol metabolism;Secondary bile acid biosynthesis;Primary bile acid biosynthesis	LMST05030001;PW_C000089;HMDB0000331;HMDB0000138	M+Cl	C26H43NO6	5.9085	C01921	neg	Steroids	24-Carbon atoms	Metabolism;Organismal Systems;Organismal Systems;Metabolism;Metabolism	Global and overview maps;Digestive system;Digestive system;Lipid metabolism;Lipid metabolism	Lipids and lipid-like molecules	Steroids and steroid derivatives	500.2787388	0.064857324	-	50.1	0.643433733	68753-51-5;475-31-0	Bile acids, alcohols and derivatives	3.24E+05	1.07E+06	1.26E+06	1.51E+06	3.88E+06	6.63E+05	1.35E+06	1.25E+06	1.42E+06	1.33E+06	1.29E+06	1.27E+06	8.57E+06	3.30E+06	1.69E+06	5.86E+05	2.70E+06	2.00E+06	7.72E+05	1.33E+05	1.07E+05	1.33E+05	3.66E+05	6.67E+04	1.87E+06
neg_4998	LysoPC(0:0/20:4(5Z,8Z,11Z,14Z))	metab_15978	B(ii)	-	-	HMDB0061699	M+FA-H	C28H50NO7P	5.9164	-	neg	-	-	-	-	Lipids and lipid-like molecules	Glycerophospholipids	588.3311973	0.247022074	-	90.9	0.929155694	67341-29-1	Glycerophosphocholines	0	5556	1.38E+04	2797	9.13E+04	2637	1.25E+04	2.98E+04	2.09E+04	2.13E+04	2.20E+04	2.07E+04	2.66E+05	2.62E+04	9878	0	2.02E+04	3.67E+04	63.41	11.84	0	181.4	42.08	32.92	1.85E+04
neg_5008	(R)-Citronellal	metab_15991	B(ii)	map01110;map00281;map01062	Biosynthesis of secondary metabolites;Geraniol degradation;Biosynthesis of terpenoids and steroids	HMDB0035820	2M-H	C10H18O	5.9402	C09848	neg	-	-	Metabolism;Metabolism;Metabolism	Global and overview maps;Metabolism of terpenoids and polyketides;Chemical structure transformation maps	Lipids and lipid-like molecules	Prenol lipids	307.2645447	0.112852868	-	57.8	0.943155329	2385-77-5	Monoterpenoids	0	982	0	0	693.1	4576	1097	0	0	0	0	797	0	0	0	3158	0	0	3.02E+05	1.08E+04	4.63E+04	6666	9.71E+04	1.97E+04	2.25E+04
pos_2165	2,4(1H,3H)-Pyridinedione	metab_1605	B(ii)	-	-	HMDB0245487	M+H-H2O, M+H	C5H5NO2	1.8296	-	pos	-	-	-	-	Organoheterocyclic compounds	Pyridines and derivatives	112.0395838	0.029634704	-	39.8	2.512334163	-	Hydropyridines	4.16E+04	4.45E+04	4.16E+04	3.81E+04	1.40E+04	2.60E+04	3.89E+04	4.08E+04	3.85E+04	4.44E+04	4.08E+04	3.83E+04	1.38E+04	4.44E+04	4.89E+04	2.95E+04	4.08E+04	3.23E+04	1.42E+04	1.27E+04	1.20E+04	1.41E+04	1.55E+04	1.28E+04	2.62E+04
neg_5079	Adouetine X	metab_16069	B(ii)	-	-	HMDB0034216	M+K-2H	C28H44N4O4	6.0264	C09993	neg	-	-	-	-	Organic acids and derivatives	Carboxylic acids and derivatives	537.2898235	0.042064365	-	70	9.918009266	19542-37-1	Amino acids, peptides, and analogues	3.91E+06	2.22E+06	6.46E+06	9.36E+06	3.31E+06	5.10E+06	3.17E+06	2.88E+06	3.07E+06	2.86E+06	2.89E+06	2.95E+06	3.48E+05	8.84E+06	5.04E+06	2.91E+06	1.41E+06	4.11E+05	1.33E+05	1.06E+06	4.08E+05	3.44E+05	4.76E+05	1.93E+05	1.91E+06
neg_5166	Pyropheophorbide a	metab_16166	B(ii)	map01110;map00860	Biosynthesis of secondary metabolites;Porphyrin metabolism	HMDB0256993	M+FA-H	C33H34N4O3	6.1831	C18064	neg	-	-	Metabolism;Metabolism	Global and overview maps;Metabolism of cofactors and vitamins	Not Available	Not Available	579.2639158	0.094405619	-	38.5	4.907545189	-	Not Available	5.33E+04	6.95E+04	3.93E+05	2.19E+05	1.36E+05	3.50E+05	1.11E+05	8.03E+04	1.00E+05	7.82E+04	8.51E+04	9.45E+04	2.04E+05	3.43E+05	1.14E+06	1.75E+06	1.23E+06	1.39E+06	2.97E+04	8969	1.30E+04	0	1.17E+05	8.08E+04	2.88E+05
neg_5182	22-Hydroxydocosanoic acid	metab_16184	B(ii)	map00073	Cutin, suberine and wax biosynthesis	HMDB0302963;HMDB0304091	M-H	C22H44O3	6.2458	C19623	neg	-	-	Metabolism	Lipid metabolism	Lipids and lipid-like molecules	Fatty Acyls	355.3221218	0.083247434	-	39.1	0.990470267	-	Fatty acids and conjugates	5.98E+04	5.60E+04	2.88E+04	2.36E+04	4.07E+04	2.25E+04	7.21E+04	6.81E+04	6.51E+04	6.54E+04	6.58E+04	7.53E+04	1.44E+05	1.58E+05	8.43E+04	6.05E+04	1.12E+05	6.05E+04	8.66E+04	7.66E+04	5.76E+04	8.40E+04	6.78E+04	4.91E+04	6.56E+04
neg_5183	PS(18:1(9Z)/0:0)	metab_16185	B(i)	-	-	HMDB0240603;LMGP03050001	M-H	C24H46NO9P	6.2458	-	neg	-	-	-	-	Lipids and lipid-like molecules	Glycerophospholipids	522.2839605	0.070631441	90.9	-	0.417085988	89319-60-8	Glycerophosphoserines	7793	2.74E+04	1.88E+04	8559	2.88E+05	2.68E+04	4.08E+04	4.36E+04	3.66E+04	4.00E+04	4.28E+04	4.70E+04	2.63E+06	3.78E+05	5.83E+04	3740	3.41E+04	4.38E+04	1.34E+04	572.6	2089	1158	6180	777.9	1.21E+05
neg_5207	15-Hydroxy-5,8,11,13-eicosatetraenoic acid	metab_16211	B(ii)	map00590;map04750	Arachidonic acid metabolism;Inflammatory mediator regulation of TRP channels	HMDB0244669;HMDB0003876	M+FA-H	C20H32O3	6.3398	C04742	neg	-	-	Metabolism;Organismal Systems	Lipid metabolism;Sensory system	Lipids and lipid-like molecules	Fatty Acyls	365.2340089	0.028519534	-	40.4	2.064570238	54845-95-3	Eicosanoids	3.93E+05	2.40E+05	5.23E+05	8.00E+05	3.61E+05	5.49E+05	3.81E+05	3.82E+05	3.80E+05	3.68E+05	3.56E+05	3.88E+05	5.90E+05	4.21E+05	5.84E+05	7.47E+05	7.98E+05	5.53E+05	2.01E+05	2.67E+05	1.59E+05	2.43E+05	1.52E+05	2.24E+05	3.82E+05
neg_5238	(Z)-11-Hexadecenal	metab_16245	B(ii)	-	-	HMDB0243751	M-H	C16H30O	6.379	-	neg	-	-	-	-	Lipids and lipid-like molecules	Fatty Acyls	237.2223899	0.041462932	-	33.4	0.003113999	-	Fatty aldehydes	2.64E+04	1.89E+05	2672	2.45E+04	2587	3.98E+04	9.16E+04	9.32E+04	8.90E+04	7.60E+04	8.22E+04	8.60E+04	0	0	722.6	7811	0	1863	8.43E+05	3.84E+05	3.32E+05	2.83E+05	2.36E+05	1.38E+05	1.45E+05
neg_5267	3-Amino-4-(3-hexylphenylamino)-4-oxobutylphosphonic acid	metab_16277	B(ii)	-	-	HMDB0258163	M-H2O-H	C16H27N2O4P	6.426	-	neg	-	-	-	-	Organic acids and derivatives	Carboxylic acids and derivatives	323.1535552	0.11726268	-	35.2	1.614142417	-	Amino acids, peptides, and analogues	6.55E+04	3.13E+04	1.09E+05	7.04E+04	4.00E+04	4.90E+04	3.59E+04	3.72E+04	4.02E+04	4.21E+04	4.31E+04	4.43E+04	6.15E+04	1.31E+05	1.52E+05	9.25E+04	1.53E+05	9.84E+04	1.67E+04	2.30E+04	1.05E+04	2.24E+04	1.62E+04	2.54E+04	4.46E+04
pos_2189	Gamma-Glutamylacetamide	metab_1631	B(ii)	-	-	HMDB0252618	M+H-2H2O, M+ACN+H	C7H12N2O4	1.8623	-	pos	-	-	-	-	Organic acids and derivatives	Carboxylic acids and derivatives	153.0657628	0.052967952	-	53.3	-0.484787547	-	Amino acids, peptides, and analogues	1.60E+05	1.81E+05	1.89E+05	1.39E+05	1.99E+05	1.98E+05	1.97E+05	2.12E+05	2.03E+05	1.95E+05	2.09E+05	1.93E+05	2.25E+05	1.70E+05	2.18E+05	1.62E+05	2.07E+05	1.66E+05	4.26E+05	4.16E+05	3.86E+05	2.59E+05	4.99E+05	2.68E+05	2.24E+05
neg_5320	(3a,5b,7a)-23-Carboxy-7-hydroxy-24-norcholan-3-yl-b-D-Glucopyranosiduronic acid	metab_16337	B(ii)	-	-	HMDB0243600;HMDB0002430	M+K-2H	C30H48O10	6.5419	-	neg	-	-	-	-	Lipids and lipid-like molecules	Steroids and steroid derivatives	605.2770806	0.219609115	-	91.9	6.558950022	58814-71-4	Steroidal glycosides	1.74E+05	1.41E+05	2.34E+05	4.91E+05	1.68E+05	1.88E+05	1.76E+05	1.68E+05	1.57E+05	1.82E+05	1.56E+05	1.63E+05	0	4.88E+05	2.57E+05	4.36E+04	1.95E+04	0	0	4.63E+04	1409	7.12E+04	0	2.42E+04	8.87E+04
neg_5396	Postin	metab_16420	B(ii)	-	-	HMDB0005772	M+K-2H	C22H40N8O5	7.0635	-	neg	-	-	-	-	Organic acids and derivatives	Carboxylic acids and derivatives	533.257914	0.225890107	-	78.2	-5.757815673	103745-46-6	Amino acids, peptides, and analogues	3.91E+04	8.76E+04	1.96E+05	1.22E+05	1.58E+05	1.18E+05	1.25E+05	1.26E+05	1.42E+05	1.23E+05	1.20E+05	1.20E+05	2.72E+04	1.54E+05	8.54E+04	5.03E+04	6.58E+04	2.56E+04	1.67E+04	1.85E+05	1.07E+04	5.04E+04	3.62E+04	3.99E+04	9.80E+04
neg_595	Ethyl glucoside	metab_17035	B(ii)	-	-	HMDB0029968;HMDB0242122	M-H2O-H, M-H	C8H16O6	2.6839	-	neg	-	-	-	-	Organic oxygen compounds	Organooxygen compounds	207.0871951	0.041456146	-	58.4	-1.04151636	3198-49-0	Carbohydrates and carbohydrate conjugates	7632	1.27E+04	7824	9538	7818	6345	1.28E+04	1.16E+04	1.12E+04	1.23E+04	1.39E+04	1.28E+04	1.02E+04	8772	1.13E+04	7420	1.56E+04	9531	2.30E+05	2.23E+05	3.02E+05	1.31E+05	9.83E+05	3.03E+05	1.03E+05
neg_5955	PC(18:1(6Z)/0:0)	metab_17041	B(ii)	-	-	HMDB0256159;LMGP01050029	M+FA-H	C26H52NO7P	7.1022	-	neg	-	-	-	-	Lipids and lipid-like molecules	Glycerophospholipids	566.3508876	0.191433179	-	57	8.717995035	-	Glycerophosphocholines	4876	1.17E+04	1.37E+05	5.97E+04	1.20E+05	9.71E+04	6.86E+04	4.46E+04	5.32E+04	2.84E+04	4.20E+04	4.39E+04	2.62E+05	1.05E+05	7.55E+04	6.82E+04	1.30E+05	7.48E+04	1313	2.13E+04	0	989.9	3483	0	5.25E+04
neg_5976	Tuftsin	metab_17064	B(ii)	-	-	HMDB0005770	M+Cl	C21H40N8O6	7.0944	-	neg	-	-	-	-	Organic acids and derivatives	Carboxylic acids and derivatives	535.273894	0.125638186	-	64	-5.173407852	112592-90-2	Amino acids, peptides, and analogues	2.15E+06	2.80E+06	5.76E+06	5.54E+06	3.89E+06	3.71E+06	4.59E+06	4.49E+06	4.64E+06	4.50E+06	4.63E+06	4.62E+06	5.59E+05	8.22E+06	5.78E+06	2.42E+06	2.23E+06	7.15E+05	5.68E+04	1.95E+06	9.18E+05	1.86E+06	3.24E+05	1.37E+06	2.24E+06
neg_611	N-Glycolylneuraminic acid	metab_17213	B(ii)	map00520	Amino sugar and nucleotide sugar metabolism	HMDB0000833;HMDB0242723;HMDB0062502	M+Cl, M+K-2H	C11H19NO10	2.0583	C03410	neg	Carbohydrates	Monosaccharides	Metabolism	Carbohydrate metabolism	Organic oxygen compounds	Organooxygen compounds	360.0719241	0.024279768	-	60.2	5.004495288	1113-83-3	Carbohydrates and carbohydrate conjugates	4.08E+04	6.73E+04	7.56E+04	4.97E+04	5.49E+04	3.32E+04	4.66E+04	3.99E+04	4.31E+04	4.42E+04	4.50E+04	4.16E+04	9.67E+04	3.28E+04	1.16E+04	231.1	5551	1.41E+04	1.98E+04	2.21E+04	4.35E+04	2.39E+04	1.18E+04	2.50E+04	2.98E+04
neg_6113	2-Methyl-2-(4,8,12-trimethyltridecyl)-3,4,4a,5,6,7,8,8a-octahydrochromen-6-ol	metab_17217	B(ii)	-	-	HMDB0258110	M+FA-H	C26H50O2	6.5831	-	neg	-	-	-	-	Lipids and lipid-like molecules	Prenol lipids	439.379578	0.162101667	-	32.6	0.746146186	-	Diterpenoids	2.45E+04	7.91E+04	1396	0	5.59E+04	3095	1.22E+05	1.14E+05	1.14E+05	9.94E+04	1.21E+05	1.11E+05	2.65E+05	1.42E+05	1.83E+05	1.51E+05	1.10E+05	7.84E+04	1.03E+05	8.09E+04	3.02E+04	1.16E+05	6.64E+04	6.83E+04	7.60E+04
neg_6134	Frangulanine	metab_17240	B(ii)	-	-	HMDB0030199	M+K-2H	C28H44N4O4	6.4886	C10003	neg	-	-	-	-	Organic acids and derivatives	Carboxylic acids and derivatives	537.2898086	0.12615063	-	74.5	9.888366287	25350-22-5	Amino acids, peptides, and analogues	6.02E+06	4.58E+06	1.06E+07	1.11E+07	6.15E+06	6.14E+06	6.14E+06	6.21E+06	5.92E+06	6.11E+06	6.11E+06	6.27E+06	6.40E+05	1.58E+07	1.11E+07	2.54E+06	3.42E+06	9.36E+05	6696	2.10E+06	7.89E+05	2.94E+06	2.04E+05	1.93E+06	4.12E+06
neg_6151	Rocuronium	metab_17259	B(ii)	-	-	HMDB0014866	M+K-2H	C32H53N2O4+	6.4416	C07556	neg	-	-	-	-	Lipids and lipid-like molecules	Steroids and steroid derivatives	566.3496261	0.181567356	-	54.2	0.921288477	143558-00-3;119302-91-9	Steroid esters	8.12E+04	4.81E+04	5.67E+04	2.14E+05	2.00E+05	9.86E+04	1.54E+05	1.13E+05	8.79E+04	9.88E+04	8.06E+04	9.13E+04	5.96E+05	1.36E+05	1.25E+05	8.71E+04	1.31E+05	1.40E+05	5.60E+04	0	7985	2.58E+04	2.10E+04	2835	6.21E+04
neg_6173	Blumenol C O-[apiosyl-(1->6)-glucoside]	metab_17283	B(ii)	-	-	HMDB0031936	M+FA-H	C24H40O11	6.426	-	neg	-	-	-	-	Lipids and lipid-like molecules	Fatty Acyls	549.253084	0.071431566	-	77.1	-4.325087648	177261-68-6	Fatty acyl glycosides	1.54E+05	4.80E+05	1.38E+06	5.77E+05	5.03E+05	6.99E+05	3.93E+05	2.94E+05	3.50E+05	3.12E+05	2.92E+05	3.15E+05	2.19E+05	6.49E+05	1.35E+06	8.87E+05	1.32E+06	8.02E+05	0	1.64E+05	0	3.36E+04	2562	7795	3.91E+05
neg_62	Prolylglycine	metab_17312	B(ii)	-	-	HMDB0011178	M+FA-H, 2M+FA-H, M-H	C7H12N2O3	0.6689	-	neg	-	-	-	-	Organic acids and derivatives	Carboxylic acids and derivatives	217.0828629	0.032414398	-	48.3	-0.768265298	2578-57-6	Amino acids, peptides, and analogues	1.66E+05	1.53E+05	7.86E+04	1.30E+05	1.83E+05	1.48E+05	1.24E+05	1.23E+05	1.45E+05	1.34E+05	1.33E+05	1.37E+05	1.95E+05	1.61E+05	1.46E+05	1.58E+05	1.60E+05	2.34E+05	1.67E+05	2.61E+05	4.34E+05	2.68E+05	2.05E+05	3.08E+05	1.68E+05
neg_6204	8,9-Dihydro-5-hydroxy-8-(1-hydroxy-1-methylethyl)-6-(1-oxobutyl)-4-propyl-2H-furo[2,3-h]-1-benzopyran-2-one	metab_17318	B(ii)	-	-	HMDB0030650	M-H2O-H	C21H26O6	6.4181	-	neg	-	-	-	-	Phenylpropanoids and polyketides	Coumarins and derivatives	355.1587929	0.067748803	-	37.9	9.876460454	38537-82-5	Furanocoumarins	5.15E+04	3.05E+04	5990	2.03E+04	1.53E+04	2.92E+04	3.08E+04	2.71E+04	2.98E+04	2.74E+04	2.92E+04	2.71E+04	1.39E+04	3.75E+04	3.50E+04	3.35E+04	8.09E+04	5.04E+04	9.24E+05	4.64E+04	4.47E+04	5.68E+04	5.19E+05	4.88E+04	8.87E+04
neg_6213	Citronellal	metab_17328	B(ii)	-	-	HMDB0035841	2M-H	C10H18O	6.4103	C17384	neg	-	-	-	-	Lipids and lipid-like molecules	Prenol lipids	307.2644801	0.119581077	-	56.1	0.733422088	106-23-0	Monoterpenoids	0	0	0	0	0	0	0	0	0	0	0	0	0	0	0	0	0	0	1.13E+05	3111	1.39E+04	0	2.58E+04	1121	5725
neg_6220	Epsilon-Tocopherol	metab_17335	B(ii)	map01100;map00130;map01110	Metabolic pathways;Ubiquinone and other terpenoid-quinone biosynthesis;Biosynthesis of secondary metabolites	HMDB0304597;LMPR02020055;HMDB0030554	M+FA-H	C28H42O2	6.4025	C14154	neg	-	-	Metabolism;Metabolism;Metabolism	Global and overview maps;Metabolism of cofactors and vitamins;Global and overview maps	Lipids and lipid-like molecules	Prenol lipids	455.3169779	0.021865238	-	66.2	0.717603035	490-23-3	Quinone and hydroquinone lipids	1.32E+06	9.69E+05	1.86E+06	2.00E+06	9.50E+05	1.56E+06	9.32E+05	9.79E+05	9.12E+05	9.16E+05	9.32E+05	9.15E+05	1.02E+06	1.07E+06	1.67E+06	3.76E+05	9.90E+05	6.36E+05	0	1.36E+06	2.92E+05	5.52E+05	0	1.13E+06	9.15E+05
neg_6224	Benzoquinoneacetic acid	metab_17339	B(ii)	-	-	HMDB0002334	M+FA-H	C8H6O4	6.4025	-	neg	-	-	-	-	Organic oxygen compounds	Organooxygen compounds	211.0246244	0.177564216	-	52.8	-1.127058897	10275-07-7	Carbonyl compounds	0	0	2313	0	1117	2118	1066	1430	1798	547.8	0	1428	0	1229	0	707.2	0	0	9.70E+04	1.27E+04	5.83E+04	1.47E+04	6.98E+04	6.90E+04	1.50E+04
neg_6235	3-Carboxy-4-Methyl-5-Propyl-2-Furanpropanoic Acid	metab_17351	B(i)	-	-	LMFA01150004;HMDB0061112	M-H	C12H16O5	6.3868	-	neg	-	-	-	-	Lipids and lipid-like molecules	Fatty Acyls	239.0924395	0.039650924	44.4	-	-0.240222299	86879-39-2	Fatty acids and conjugates	3255	4404	3740	1711	1531	1.34E+04	8819	6435	8868	6347	4817	7086	1403	4037	1992	5486	1925	917.3	1.17E+05	6342	1.74E+04	9007	9.00E+04	7283	1.80E+04
neg_6250	Ketoleucine	metab_17368	B(i)	map01100;map01110;map00280;map00290;map01210;map01230;map00966	Metabolic pathways;Biosynthesis of secondary metabolites;Valine, leucine and isoleucine degradation;Valine, leucine and isoleucine biosynthesis;2-Oxocarboxylic acid metabolism;Biosynthesis of amino acids;Glucosinolate biosynthesis	HMDB0000695;PW_C000547	M-H	C6H10O3	6.3711	C00233	neg	Organic acids	Carboxylic acids	Metabolism;Metabolism;Metabolism;Metabolism;Metabolism;Metabolism;Metabolism	Global and overview maps;Global and overview maps;Amino acid metabolism;Amino acid metabolism;Global and overview maps;Global and overview maps;Biosynthesis of other secondary metabolites	Organic acids and derivatives	Keto acids and derivatives	129.0549608	0.015150226	48.5	-	-5.819574065	816-66-0	Short-chain keto acids and derivatives	1.33E+06	2.49E+05	2.16E+05	4.76E+05	6.13E+05	4.76E+05	2.92E+05	2.81E+05	2.89E+05	2.73E+05	2.72E+05	2.89E+05	7.04E+05	6.15E+05	4.56E+05	1.06E+06	6.84E+05	1.05E+06	9.04E+04	1.96E+05	1.26E+05	1.80E+05	6.44E+04	2.85E+05	4.45E+05
neg_6256	Tetradecylglycidate	metab_17374	B(ii)	-	-	HMDB0258888	M-H2O-H	C17H32O3	6.3633	-	neg	-	-	-	-	Lipids and lipid-like molecules	Fatty Acyls	265.2175626	0.044652673	-	38.6	0.910659567	-	Fatty alcohol esters	1.69E+04	1.18E+05	2889	2.33E+04	9741	2.48E+04	7.07E+04	6.90E+04	6.54E+04	5.36E+04	5.80E+04	6.17E+04	2561	3914	5363	1.45E+04	1785	9017	1.99E+06	2.41E+05	2.17E+05	1.87E+05	8.72E+05	1.37E+05	2.11E+05
neg_6263	Cimiracemate A	metab_17382	B(ii)	-	-	HMDB0250255	M+FA-H	C19H18O7	6.3555	-	neg	-	-	-	-	Phenylpropanoids and polyketides	Cinnamic acids and derivatives	403.1037395	0.114943182	-	30.1	0.792222854	-	Hydroxycinnamic acids and derivatives	2.76E+04	1.26E+04	1.73E+04	1.79E+04	1.01E+04	3.06E+04	4.05E+04	3.55E+04	3.37E+04	3.28E+04	4.04E+04	3.86E+04	1984	1.86E+04	1628	1.80E+04	1.55E+04	1.15E+04	6.14E+04	7.76E+04	2.32E+05	4.42E+04	6.22E+04	6.69E+05	5.37E+04
neg_6294	Desglucocoroloside	metab_17416	B(ii)	-	-	HMDB0033709	M-H	C29H44O7	6.3398	-	neg	-	-	-	-	Lipids and lipid-like molecules	Steroids and steroid derivatives	503.302024	0.017784922	-	47.1	1.18312046	57361-72-5	Steroid lactones	2.58E+05	1.81E+05	2.89E+05	3.17E+05	3.21E+05	2.39E+05	1.70E+05	1.70E+05	1.45E+05	1.22E+05	1.75E+05	1.60E+05	8.28E+05	2.58E+05	5.25E+05	1.49E+05	6.26E+05	5.00E+05	1.21E+04	1.76E+05	2.16E+04	1.51E+05	1.12E+04	8.65E+04	2.54E+05
neg_6298	MG(0:0/20:5(5Z,8Z,11Z,14Z,17Z)/0:0)	metab_17420	B(ii)	-	-	HMDB0011550;LMGL01010026	M+FA-H	C23H36O4	6.3398	-	neg	-	-	-	-	Lipids and lipid-like molecules	Endocannabinoids	421.2598985	0.026849807	-	82.9	0.892974974	-	Not Available	4.08E+05	3.89E+05	4.03E+05	8.89E+05	3.65E+05	4.12E+05	3.76E+05	3.59E+05	3.33E+05	3.63E+05	3.61E+05	3.51E+05	3.70E+05	6.14E+05	4.86E+05	5.65E+05	5.56E+05	8.15E+05	1.43E+05	2.22E+05	2.45E+05	1.50E+05	1.03E+05	1.94E+05	3.98E+05
neg_6320	Prostaglandin B1	metab_17446	B(ii)	-	-	LMFA03010131;HMDB0002982	M+FA-H	C20H32O4	6.332	C00959	neg	Lipids	Eicosanoids	-	-	Lipids and lipid-like molecules	Fatty Acyls	381.2288553	0.056197691	-	37.3	1.763329898	13345-51-2	Eicosanoids	4.12E+05	1.89E+05	5.63E+05	6.59E+05	3.62E+05	5.56E+05	2.45E+05	2.34E+05	2.21E+05	2.24E+05	2.28E+05	2.18E+05	8.00E+05	2.71E+05	5.24E+05	3.46E+05	8.99E+05	4.67E+05	6.41E+04	1.72E+05	9.85E+04	1.37E+05	6.32E+04	1.50E+05	4.37E+05
neg_6339	Ketone Ester	metab_17466	B(ii)	-	-	HMDB0253792	M-H	C8H16O4	6.332	-	neg	-	-	-	-	Organic acids and derivatives	Hydroxy acids and derivatives	175.0971391	0.04493548	-	37	-2.518214825	-	Beta hydroxy acids and derivatives	8447	1.04E+04	8647	1.19E+04	9573	1.49E+04	1.17E+04	1.22E+04	9146	1.18E+04	9133	8853	9612	7625	7597	9514	4503	6983	5.98E+04	1.65E+04	1.99E+04	2.28E+04	5.24E+04	1.62E+04	1.46E+04
neg_6387	Dihomolinoleic acid	metab_17519	B(ii)	map01040	Biosynthesis of unsaturated fatty acids	LMFA01031043;HMDB0061864	2M-H	C18H32O2	6.2144	C16525	neg	Lipids	Fatty acids	Metabolism	Lipid metabolism	Lipids and lipid-like molecules	Fatty Acyls	559.4736486	0.087176921	-	46.5	0.828685029	7307-45-1	Lineolic acids and derivatives	1.02E+05	7.74E+04	0	2.18E+04	6.69E+04	3.00E+04	8.18E+04	7.11E+04	6.85E+04	6.92E+04	6.24E+04	8.03E+04	2.25E+05	1.89E+05	1.29E+04	8677	3.06E+04	1.44E+04	1.48E+05	2.38E+05	2.61E+05	2.52E+05	1.11E+05	1.58E+05	1.30E+05
neg_640	Leucyl-Serine	metab_17534	B(ii)	-	-	HMDB0028938	M-H2O-H, M-H	C9H18N2O4	2.0583	-	neg	-	-	-	-	Organic acids and derivatives	Carboxylic acids and derivatives	217.1192748	0.03184657	-	38.6	-0.484987661	-	Amino acids, peptides, and analogues	2.46E+04	5.09E+04	2.57E+04	2.53E+04	3.84E+04	1.82E+04	3.02E+04	2.87E+04	2.85E+04	3.27E+04	3.00E+04	3.04E+04	2.77E+04	3.04E+04	4.33E+04	4.37E+04	3.08E+04	3.13E+04	7.70E+04	3.85E+04	6.11E+04	3.31E+04	6.08E+04	4.35E+04	3.34E+04
pos_23	N-Acetyl-a-neuraminic acid	metab_1754	B(i)	-	-	HMDB0000773	M+Na, M+K, M+2Na-H, M+H, M+H-2H2O	C11H19NO9	0.6393	C19909	pos	-	-	-	-	Organic oxygen compounds	Organooxygen compounds	310.1129515	0.032348695	74.6	-	-0.990292072	21646-00-4	Carbohydrates and carbohydrate conjugates	8.95E+05	2.64E+05	1.43E+06	9.25E+05	4.21E+05	1.59E+06	1.30E+06	1.38E+06	1.39E+06	1.35E+06	1.36E+06	1.38E+06	1.10E+06	8.16E+05	8.68E+05	1.56E+06	1.59E+06	1.93E+06	1.79E+05	3.12E+05	5.52E+05	3.38E+05	2.34E+05	1.55E+05	8.80E+05
neg_6429	DG(18:3(9Z,12Z,15Z)/15:0/0:0)	metab_17566	B(ii)	map05214;map05167;map04650;map05163;map04750;map05235;map04015;map04014;map04659;map04540;map04010;map04012;map05022;map04370;map04371;map04072;map04071;map04975;map05143;map05012;map05231;map05146;map04919;map05200;map04961;map04745;map04921;map04920;map04923;map04925;map05017;map04625;map04929;map04726;map04725;map04724;map04723;map04722;map05223;map04720;map04666;map05170;map04664;map04658;map…	Glioma;Kaposi sarcoma-associated herpesvirus infection;Natural killer cell mediated cytotoxicity;Human cytomegalovirus infection;Inflammatory mediator regulation of TRP channels;PD-L1 expression and PD-1 checkpoint pathway in cancer;Rap1 signaling pathway;Ras signaling pathway;Th17 cell differentiation;Gap junction;MAPK signaling pathway;ErbB signaling pathway;Pathways of neurodegeneration - mult…	PW_C003351;HMDB0007300	M-H2O-H	C36H64O5	6.1517	C00165	neg	-	-	Human Diseases;Human Diseases;Organismal Systems;Human Diseases;Organismal Systems;Human Diseases;Environmental Information Processing;Environmental Information Processing;Organismal Systems;Cellular Processes;Environmental Information Processing;Environmental Information Processing;Human Diseases;Environmental Information Processing;Environmental Information Processing;Environmental Information …	Cancer: specific types;Infectious disease: viral;Immune system;Infectious disease: viral;Sensory system;Cancer: overview;Signal transduction;Signal transduction;Immune system;Cellular community - eukaryotes;Signal transduction;Signal transduction;Neurodegenerative disease;Signal transduction;Signal transduction;Signal transduction;Signal transduction;Digestive system;Infectious disease: parasitic…	Lipids and lipid-like molecules	Fatty Acyls	557.4579294	0.093053298	-	32.7	0.685897603	-	Lineolic acids and derivatives	2.02E+05	1.83E+05	0	4.17E+04	1.18E+05	4.54E+04	1.68E+05	1.38E+05	1.38E+05	1.27E+05	1.38E+05	1.35E+05	4.06E+05	3.32E+05	3.58E+04	3.29E+04	6.28E+04	4.18E+04	3.10E+05	3.94E+05	4.23E+05	4.48E+05	2.11E+05	2.70E+05	2.09E+05
neg_6457	Physagulin F	metab_17596	B(ii)	-	-	HMDB0039631;LMST01160050	M-H	C30H40O9	6.0891	-	neg	-	-	-	-	Lipids and lipid-like molecules	Steroids and steroid derivatives	543.2635428	0.064148047	-	31.1	6.58932396	-	Steroid lactones	1.44E+06	3.73E+05	2.45E+06	1.45E+06	1.68E+06	1.23E+06	7.11E+05	6.83E+05	6.03E+05	6.31E+05	6.47E+05	6.58E+05	1.85E+06	2.25E+06	1.90E+06	2.24E+06	2.70E+06	2.41E+06	6.22E+05	4.26E+05	1.64E+05	6.93E+04	7.11E+05	1.83E+05	1.01E+06
neg_649	2,4-Dihydroxypteridine	metab_17632	B(i)	-	-	HMDB0254198	M-H, M+Na-2H	C6H4N4O2	2.0583	C03212	neg	-	-	-	-	Organoheterocyclic compounds	Pteridines and derivatives	163.0253393	0.061614518	34.1	-	-4.9362002	487-21-8	Not Available	5760	7985	7496	5841	6411	4269	6316	6872	5076	6742	7525	6748	7140	5313	7473	5534	6141	5506	3.58E+04	9076	6685	8143	2.81E+04	8379	7272
neg_6527	DG(15:0/16:1(9Z)/0:0)	metab_17674	B(ii)	map05214;map05167;map04650;map05163;map04750;map05235;map04015;map04014;map04659;map04540;map04010;map04012;map05022;map04370;map04371;map04072;map04071;map04975;map05143;map05012;map05231;map05146;map04919;map05200;map04961;map04745;map04921;map04920;map04923;map04925;map05017;map04625;map04929;map04726;map04725;map04724;map04723;map04722;map05223;map04720;map04666;map05170;map04664;map04658;map…	Glioma;Kaposi sarcoma-associated herpesvirus infection;Natural killer cell mediated cytotoxicity;Human cytomegalovirus infection;Inflammatory mediator regulation of TRP channels;PD-L1 expression and PD-1 checkpoint pathway in cancer;Rap1 signaling pathway;Ras signaling pathway;Th17 cell differentiation;Gap junction;MAPK signaling pathway;ErbB signaling pathway;Pathways of neurodegeneration - mult…	HMDB0007070;PW_C003121	M+Na-2H	C34H64O5	6.0264	C00165	neg	-	-	Human Diseases;Human Diseases;Organismal Systems;Human Diseases;Organismal Systems;Human Diseases;Environmental Information Processing;Environmental Information Processing;Organismal Systems;Cellular Processes;Environmental Information Processing;Environmental Information Processing;Human Diseases;Environmental Information Processing;Environmental Information Processing;Environmental Information …	Cancer: specific types;Infectious disease: viral;Immune system;Infectious disease: viral;Sensory system;Cancer: overview;Signal transduction;Signal transduction;Immune system;Cellular community - eukaryotes;Signal transduction;Signal transduction;Neurodegenerative disease;Signal transduction;Signal transduction;Signal transduction;Signal transduction;Digestive system;Infectious disease: parasitic…	Lipids and lipid-like molecules	Glycerolipids	573.4530302	0.031960861	-	44	5.406969343	-	Diradylglycerols	1.87E+05	1.67E+05	1.81E+04	5.84E+04	8.76E+04	6.00E+04	1.31E+05	1.49E+05	1.51E+05	1.30E+05	1.29E+05	1.15E+05	1.20E+05	1.55E+05	3.85E+04	3.90E+04	4.40E+04	2.40E+04	1.49E+05	1.95E+05	2.01E+05	2.57E+05	1.19E+05	1.69E+05	1.46E+05
neg_6545	(11Z,14Z)-3-Icosa-11,14-dienoylcarnitine	metab_17694	B(ii)	-	-	HMDB0241577	M+K-2H	C27H49NO5	6.0186	-	neg	-	-	-	-	Lipids and lipid-like molecules	Fatty Acyls	504.3090543	0.051564478	-	41.2	-1.336394713	-	Fatty acid esters	1.05E+05	1.38E+05	1.13E+05	1.58E+05	2.97E+05	1.31E+05	1.77E+05	1.67E+05	1.43E+05	1.43E+05	1.55E+05	1.63E+05	6.68E+05	2.03E+05	2.71E+05	7.22E+04	2.85E+05	2.32E+05	7.41E+04	5.71E+04	3.64E+04	8.80E+04	4.12E+04	5.22E+04	2.15E+05
pos_2315	2,2,6,7-Tetramethylbicyclo[4.3.0]nona-1(9),4-diene-7,8-diol	metab_1772	B(ii)	-	-	HMDB0036686	M+K, M+2Na-H	C13H20O2	2.0617	-	pos	-	-	-	-	Organic oxygen compounds	Organooxygen compounds	247.1111408	0.022992517	-	30.1	7.940938575	99901-24-3	Alcohols and polyols	4.11E+05	2.38E+05	3.69E+05	2.62E+05	2.31E+05	3.06E+05	2.67E+05	2.50E+05	2.59E+05	2.60E+05	2.58E+05	2.49E+05	2.63E+05	5.47E+05	4.70E+05	5.96E+05	4.79E+05	4.72E+05	9.51E+04	2.02E+05	1.94E+05	1.96E+05	8.82E+04	2.06E+05	2.76E+05
neg_659	Protocatechuic Acid	metab_17743	B(i)	map01100;map01220;map01110;map01120;map00362;map00627;map00624;map00623;map01053;map01061	Metabolic pathways;Degradation of aromatic compounds;Biosynthesis of secondary metabolites;Microbial metabolism in diverse environments;Benzoate degradation;Aminobenzoate degradation;Polycyclic aromatic hydrocarbon degradation;Toluene degradation;Biosynthesis of siderophore group nonribosomal peptides;Biosynthesis of phenylpropanoids	HMDB0001856;MJDBOTE0000423	M-H, 2M-H	C7H6O4	2.9789	C00230	neg	-	-	Metabolism;Metabolism;Metabolism;Metabolism;Metabolism;Metabolism;Metabolism;Metabolism;Metabolism;Metabolism	Global and overview maps;Global and overview maps;Global and overview maps;Global and overview maps;Xenobiotics biodegradation and metabolism;Xenobiotics biodegradation and metabolism;Xenobiotics biodegradation and metabolism;Xenobiotics biodegradation and metabolism;Metabolism of terpenoids and polyketides;Chemical structure transformation maps	Benzenoids	Benzene and substituted derivatives	153.0187409	0.054024533	96.8	-	-3.839349879	99-50-3	Benzoic acids and derivatives	1.42E+05	9.46E+04	3.59E+05	2.01E+05	5.78E+06	1.54E+06	1.13E+05	1.14E+05	1.12E+05	1.11E+05	1.10E+05	1.09E+05	1.08E+05	7.74E+04	7.89E+04	1.06E+05	7.77E+04	8.91E+04	6.09E+04	9.54E+04	7.24E+04	9.10E+04	8.07E+04	7.55E+04	5.30E+05
neg_6596	(4E,14Z)-2-Aminooctadeca-4,14-diene-1,3-diol	metab_17750	B(ii)	-	-	HMDB0242112	M+FA-H	C18H35NO2	5.9716	-	neg	-	-	-	-	Organic nitrogen compounds	Organonitrogen compounds	342.2651282	0.053557064	-	44.9	0.490967929	-	Amines	2.53E+05	4.23E+05	3.90E+05	3.35E+05	2.62E+05	5.54E+05	4.30E+05	3.64E+05	3.66E+05	3.32E+05	3.46E+05	3.62E+05	2.21E+05	1.84E+05	1.90E+05	3.90E+05	2.11E+05	3.62E+05	1.90E+06	4.73E+05	6.05E+05	4.24E+05	1.60E+06	4.66E+05	5.29E+05
neg_6608	Nootkatol	metab_17764	B(ii)	-	-	HMDB0013688	M+FA-H	C15H24O	5.9559	C17915	neg	-	-	-	-	Lipids and lipid-like molecules	Prenol lipids	265.1811602	0.053964269	-	31.1	1.098721795	53643-07-5;50763-67-2	Sesquiterpenoids	2.08E+04	1.90E+04	2.21E+04	1.32E+04	2.28E+04	2.41E+04	1.33E+04	1.54E+04	1.45E+04	1.57E+04	1.53E+04	1.47E+04	4432	1.62E+04	9131	3787	1.24E+04	3319	3.60E+04	3.52E+04	3.15E+04	3.60E+04	3.29E+04	2.59E+04	1.94E+04
neg_6614	8-Hydroxytrtradeca-10,12-dienoylcarnitine	metab_17771	B(ii)	-	-	HMDB0241388	M-H	C21H37NO5	5.9481	-	neg	-	-	-	-	Lipids and lipid-like molecules	Fatty Acyls	382.2602127	0.258838908	-	55.9	0.824161351	-	Fatty acid esters	0	1263	0	0	0	0	3099	5359	4266	4212	7118	5069	0	0	0	0	0	0	2658	6464	2.462	1.20E+06	9772	1.08E+06	3.22E+04
neg_6618	2-Hydroxymyristic Acid	metab_17775	B(i)	-	-	HMDB0002261;LMFA01050484	M-H	C14H28O3	5.9481	-	neg	-	-	-	-	Lipids and lipid-like molecules	Fatty Acyls	243.1966046	0.042570557	60.2	-	0.148363975	2507-55-3	Fatty acids and conjugates	1.34E+04	9573	1.01E+04	8997	1.23E+04	1.16E+04	1.42E+04	1.70E+04	1.90E+04	1.60E+04	1.67E+04	1.74E+04	4.58E+04	1.73E+04	2.04E+04	2.26E+04	2.17E+04	2.09E+04	1.77E+04	1.58E+04	2.62E+04	2.21E+04	1.80E+04	1.60E+04	1.86E+04
neg_663	Glucose 3-hydroxybutyrate	metab_17788	B(ii)	-	-	HMDB0252771	M-H2O-H, M-H	C10H18O8	2.9924	-	neg	-	-	-	-	Organic oxygen compounds	Organooxygen compounds	265.0931354	0.056717423	-	41.8	0.918032458	-	Carbohydrates and carbohydrate conjugates	2.25E+04	9938	1.28E+04	1.04E+04	7844	1.57E+04	1.14E+04	1.10E+04	1.16E+04	1.12E+04	1.24E+04	1.01E+04	1.10E+04	1.01E+04	1.09E+04	1.18E+04	1.08E+04	1.17E+04	5.74E+04	4.96E+04	6.67E+04	3.37E+04	2.21E+05	6.30E+04	3.09E+04
neg_6630	PE(18:2/0:0)	metab_17789	B(i)	-	-	-	M-H	C23H44NO7P	5.9242	-	neg	-	-	-	-	-	-	476.2787072	0.022790951	90.6	-	0.930825281	-	-	1.60E+06	3.67E+06	3.14E+06	3.99E+06	8.50E+06	2.49E+06	3.88E+06	3.58E+06	3.81E+06	3.49E+06	3.53E+06	3.66E+06	7.53E+06	5.72E+06	5.50E+06	3.11E+06	4.32E+06	3.95E+06	2.83E+06	1.12E+06	1.26E+06	1.16E+06	2.26E+06	1.24E+06	3.69E+06
neg_6644	3beta,7alpha-Dihydroxy-5-cholestenoate	metab_17804	B(ii)	map00120	Primary bile acid biosynthesis	PW_C007981;HMDB0012454	M+Na-2H	C27H44O4	5.9085	C17335	neg	-	-	Metabolism	Lipid metabolism	Lipids and lipid-like molecules	Steroids and steroid derivatives	453.3017133	0.164497212	-	74.6	7.137287446	115538-84-6	Bile acids, alcohols and derivatives	2.87E+04	1.54E+05	1.18E+05	6.28E+04	1.07E+05	1.26E+05	5.12E+04	5.83E+04	5.28E+04	5.32E+04	5.45E+04	5.07E+04	397.4	1.60E+04	1.49E+05	6.40E+04	1.14E+05	4.22E+04	0	8.02E+04	54.97	1704	0	8.63E+04	5.96E+04
neg_6667	LysoPE(22:6(4Z,7Z,10Z,13Z,16Z,19Z)/0:0)	metab_17829	B(ii)	-	-	HMDB0011526	M-H	C27H44NO7P	5.8929	-	neg	-	-	-	-	Lipids and lipid-like molecules	Glycerophospholipids	524.2786289	0.068923977	-	62.1	0.696755806	-	Glycerophosphoethanolamines	1.11E+05	1.45E+05	4.19E+05	2.02E+05	7.68E+05	3.69E+05	2.14E+05	2.62E+05	2.62E+05	2.69E+05	2.69E+05	2.58E+05	1.71E+06	3.53E+05	2.31E+05	1.97E+05	2.33E+05	3.81E+05	2.10E+05	1.03E+04	5.34E+04	6608	9.34E+04	1.39E+04	2.52E+05
neg_6681	TOFA	metab_17845	B(i)	-	-	-	M-H	C19H32O4	5.885	-	neg	-	-	-	-	-	-	323.2230432	0.026168258	57.3	-	0.802278538	-	-	1.06E+05	4.36E+05	3.58E+04	1.13E+05	3.20E+04	1.29E+05	2.32E+05	2.33E+05	2.38E+05	2.13E+05	2.24E+05	2.44E+05	1.82E+04	2.69E+04	2.51E+04	6.31E+04	1.92E+04	3.39E+04	1.85E+06	7.87E+05	7.70E+05	6.32E+05	6.11E+05	3.42E+05	3.45E+05
neg_6690	PE(20:5/0:0)	metab_17855	B(i)	-	-	-	M-H	C25H42NO7P	5.8772	-	neg	-	-	-	-	-	-	498.2635756	0.122977197	32.1	-	1.928203472	-	-	4.38E+04	1.08E+05	1.43E+05	9.85E+04	3.64E+05	1.13E+05	9.89E+04	1.67E+05	1.47E+05	1.51E+05	1.55E+05	1.69E+05	7.87E+05	3.90E+05	1.25E+05	1.03E+05	1.97E+05	1.28E+05	5.58E+04	6210	0	0	2.73E+04	0	1.36E+05
neg_6704	Dibutyl Phthalate	metab_17871	B(i)	-	-	HMDB0033244;MJDBOTE0001756	M-H	C16H22O4	5.8694	C14214	neg	-	-	-	-	Benzenoids	Benzene and substituted derivatives	277.1446929	0.102120238	64.7	-	0.575885373	84-74-2	Benzoic acids and derivatives	8561	2.50E+04	3.54E+04	2.81E+04	7859	2.20E+04	3.00E+04	3.46E+04	2.96E+04	3.03E+04	3.24E+04	3.26E+04	0	0	1920	0	1915	1317	815.2	4.64E+04	867	798.2	2769	1451	1.19E+04
neg_6706	Hexadecenal	metab_17873	B(ii)	-	-	HMDB0060482;HMDB0253123	M-H	C16H30O	5.8694	C06123	neg	-	-	-	-	Lipids and lipid-like molecules	Fatty Acyls	237.2223675	0.033540302	-	31.1	-0.090891397	-	Fatty aldehydes	5.73E+04	2.76E+05	1.73E+04	5.98E+04	1.76E+04	7.29E+04	1.46E+05	1.48E+05	1.41E+05	1.36E+05	1.31E+05	1.41E+05	3364	7067	7048	3.10E+04	5924	1.84E+04	1.19E+06	5.19E+05	5.03E+05	3.88E+05	3.80E+05	2.24E+05	2.15E+05
neg_6742	3beta-Hydroxypregna-5,16-dien-20-one	metab_17912	B(ii)	-	-	HMDB0303027;LMST02030164	M+FA-H	C21H30O2	5.838	C06392	neg	-	-	-	-	Lipids and lipid-like molecules	Steroids and steroid derivatives	359.2231504	0.066571979	-	71.9	1.168978038	-	Oxosteroids	3.09E+05	2.09E+05	1.51E+05	3.19E+05	2.78E+05	1.89E+05	1.97E+05	1.92E+05	1.88E+05	1.84E+05	1.95E+05	1.78E+05	3.20E+05	2.83E+05	4.22E+05	1.47E+05	3.06E+05	2.47E+05	1.61E+04	1.49E+05	8.88E+04	6.73E+04	3.08E+04	7.94E+04	2.11E+05
neg_6743	Norambreinolide	metab_17913	B(ii)	-	-	HMDB0035293	M+FA-H	C16H26O2	5.838	-	neg	-	-	-	-	Organoheterocyclic compounds	Naphthofurans	295.1917468	0.124739068	-	44.2	1.054761823	564-20-5	Not Available	2.28E+04	4.30E+04	1.41E+04	2.12E+04	1.53E+04	2.32E+04	2.86E+04	3.14E+04	2.83E+04	3.05E+04	3.34E+04	2.64E+04	1.03E+04	2.49E+04	2.80E+04	1.62E+04	2.23E+04	1.76E+04	2.97E+05	8.52E+04	8.01E+04	6.20E+04	1.03E+05	4.16E+04	4.89E+04
neg_6755	Sulcatone	metab_17926	B(ii)	-	-	HMDB0035915	2M-H	C8H14O	5.8302	C07287	neg	-	-	-	-	Organic oxygen compounds	Organooxygen compounds	251.20179	0.037473604	-	53.7	0.540563203	110-93-0	Carbonyl compounds	2.53E+04	7.27E+04	1.57E+04	2.28E+04	1.49E+04	2.74E+04	4.05E+04	4.38E+04	3.77E+04	3.33E+04	3.88E+04	4.14E+04	1.65E+04	4.68E+04	4.56E+04	1.89E+04	2.38E+04	1.44E+04	6.54E+05	1.58E+05	1.65E+05	1.24E+05	1.92E+05	8.08E+04	1.01E+05
neg_6777	(R)-2,3-Dihydroxy-3-methylvalerate	metab_17950	B(ii)	map01100;map01210;map01110;map01230;map00290	Metabolic pathways;2-Oxocarboxylic acid metabolism;Biosynthesis of secondary metabolites;Biosynthesis of amino acids;Valine, leucine and isoleucine biosynthesis	HMDB0012140	2M+Hac-H	C6H12O4	5.8146	C06007	neg	-	-	Metabolism;Metabolism;Metabolism;Metabolism;Metabolism	Global and overview maps;Global and overview maps;Global and overview maps;Global and overview maps;Amino acid metabolism	Lipids and lipid-like molecules	Fatty Acyls	355.1587406	0.003228935	-	38.1	-7.523852839	562-43-6	Fatty acids and conjugates	1040	3355	0	0	0	630	6622	1895	0	0	2497	0	0	0	2.46E+04	1.51E+04	7.32E+04	4.10E+04	8.12E+05	1684	9055	6960	4.33E+05	2.44E+04	7.21E+04
neg_6778	Alpha-Bisabolol oxide A	metab_17951	B(ii)	-	-	HMDB0038196	M-H	C15H26O2	5.8146	C16773	neg	-	-	-	-	Organoheterocyclic compounds	Oxanes	237.1859788	0.070789876	-	59.9	-0.104310974	22567-36-8	Not Available	2.95E+04	2.07E+04	3.89E+04	1.61E+04	2.44E+04	2.38E+04	1.62E+04	1.40E+04	1.69E+04	1.82E+04	1.86E+04	1.30E+04	3.58E+04	7.52E+04	1.00E+05	3.58E+04	6.06E+04	3.23E+04	2.94E+05	3.79E+04	3.45E+04	2.69E+04	1.34E+05	2.72E+04	5.86E+04
neg_6821	Ecdysone	metab_17998	B(ii)	map00981;map04214	Insect hormone biosynthesis;Apoptosis - fly	LMST01010210;HMDB0251684	M-H	C27H44O6	5.7833	C00477	neg	Steroids;Hormones and transmitters	27-Carbon atoms;Steroid hormones	Metabolism;Cellular Processes	Metabolism of terpenoids and polyketides;Cell growth and death	Lipids and lipid-like molecules	Steroids and steroid derivatives	463.3068953	0.015992608	-	70.6	0.823916325	3604-87-3	Bile acids, alcohols and derivatives	7.70E+05	4.63E+05	1.12E+06	1.46E+06	1.01E+06	6.02E+05	6.14E+05	6.29E+05	5.97E+05	6.32E+05	5.65E+05	6.39E+05	1.15E+06	1.34E+06	8.06E+05	1.00E+06	1.01E+06	1.32E+06	3.10E+05	3.40E+05	2.72E+05	2.68E+05	2.91E+05	4.00E+05	6.92E+05
neg_6822	Lovastatin acid	metab_17999	B(ii)	map01100;map00997;map01110	Metabolic pathways;Biosynthesis of various other secondary metabolites;Biosynthesis of secondary metabolites	HMDB0254177	M-H	C24H38O6	5.7833	C21130	neg	-	-	Metabolism;Metabolism;Metabolism	Global and overview maps;Biosynthesis of other secondary metabolites;Global and overview maps	Organic acids and derivatives	Hydroxy acids and derivatives	421.2599482	0.017469249	-	74	0.913396655	75225-51-3	Medium-chain hydroxy acids and derivatives	2.31E+06	2.16E+06	2.93E+06	4.97E+06	2.48E+06	2.26E+06	2.20E+06	2.18E+06	2.10E+06	2.26E+06	2.07E+06	2.15E+06	3.08E+06	4.20E+06	3.17E+06	3.71E+06	4.25E+06	5.56E+06	9.97E+05	1.22E+06	1.49E+06	1.01E+06	7.72E+05	1.22E+06	2.41E+06
neg_6842	3alpha,7alpha,12alpha-trihydroxy-5beta-cholestanate	metab_18021	B(ii)	map01100;map00120	Metabolic pathways;Primary bile acid biosynthesis	HMDB0062207	M+Na-2H	C27H46O5	5.7754	C04722	neg	-	-	Metabolism;Metabolism	Global and overview maps;Lipid metabolism	Lipids and lipid-like molecules	Steroids and steroid derivatives	471.3120197	0.019200668	-	52.6	6.278346965	547-98-8	Bile acids, alcohols and derivatives	1.11E+07	7.72E+06	2.04E+07	1.64E+07	7.74E+06	1.30E+07	7.84E+06	7.92E+06	7.69E+06	7.93E+06	7.69E+06	7.83E+06	1.24E+07	9.66E+06	2.31E+07	5.69E+06	2.11E+07	1.13E+07	1.74E+05	1.05E+07	2.29E+06	4.82E+06	2.87E+05	5.06E+06	9.37E+06
neg_6863	Pubesenolide	metab_18044	B(ii)	-	-	HMDB0033728	M+FA-H	C28H42O5	5.7676	-	neg	-	-	-	-	Lipids and lipid-like molecules	Prenol lipids	503.3027703	0.03567962	-	60.5	2.930294094	98569-64-3	Triterpenoids	1.24E+06	7.60E+05	1.62E+06	1.45E+06	9.57E+05	1.13E+06	6.42E+05	6.75E+05	6.49E+05	6.97E+05	6.31E+05	6.23E+05	2.82E+06	1.10E+06	2.24E+06	9.90E+05	3.45E+06	2.33E+06	6.08E+04	8.19E+05	1.84E+05	8.42E+05	4.68E+04	5.48E+05	1.06E+06
neg_6896	7a,12a-Dihydroxy-3-oxo-4-cholenoic acid	metab_18080	B(ii)	-	-	HMDB0000447	M-H	C24H36O5	5.7515	C15568	neg	-	-	-	-	Lipids and lipid-like molecules	Steroids and steroid derivatives	403.2493257	0.041453359	-	49.2	0.811014886	13587-11-6	Bile acids, alcohols and derivatives	3.13E+05	1.68E+05	3.90E+05	6.02E+05	3.78E+05	1.96E+05	3.90E+05	4.39E+05	3.93E+05	3.98E+05	3.77E+05	3.74E+05	1.37E+06	8.21E+05	2.92E+05	4.83E+05	7.34E+05	1.11E+06	1.30E+05	2.09E+05	1.37E+05	1.71E+05	8.93E+04	2.25E+05	4.27E+05
neg_6949	D-Phenylalanyl-L-2-piperidinecarbonyl-N-(4-nitro phenyl)-L-argininamide	metab_18139	B(ii)	-	-	HMDB0253010	M-H	C27H36N8O5	5.7123	-	neg	-	-	-	-	Organic acids and derivatives	Carboxylic acids and derivatives	551.2690095	0.013590193	-	72.1	-8.293616186	-	Amino acids, peptides, and analogues	1.75E+06	1.56E+06	5.19E+06	3.48E+06	1.60E+06	2.56E+06	1.99E+06	1.90E+06	1.84E+06	1.95E+06	1.77E+06	1.85E+06	3.85E+05	4.79E+06	3.44E+06	1.63E+06	1.82E+06	9.89E+05	1.65E+05	6.95E+05	1.39E+05	1.30E+05	1.58E+05	6.17E+04	1.28E+06
neg_6951	6-Ethylchenodeoxycholic acid	metab_18142	B(ii)	-	-	HMDB0247056	M+FA-H	C26H44O4	5.7123	C15636	neg	-	-	-	-	Lipids and lipid-like molecules	Steroids and steroid derivatives	465.3221067	0.02179181	-	59.1	-0.133361775	459789-99-2	Bile acids, alcohols and derivatives	2.51E+06	1.38E+06	4.02E+06	5.28E+06	3.66E+06	2.34E+06	2.27E+06	2.30E+06	2.29E+06	2.38E+06	2.19E+06	2.29E+06	2.26E+06	5.59E+06	2.42E+06	2.69E+06	2.29E+06	2.64E+06	7.31E+05	8.82E+05	6.25E+05	6.61E+05	5.81E+05	9.66E+05	2.14E+06
neg_6964	DG(TXB2/0:0/2:0)	metab_18156	B(ii)	-	-	HMDB0296934	M-H2O-H	C25H42O9	5.7044	-	neg	-	-	-	-	Not Available	Not Available	467.2645313	0.017098975	-	49.6	-1.049896993	-	Not Available	2.00E+05	1.48E+05	3.09E+05	4.00E+05	1.76E+05	1.76E+05	1.64E+05	1.78E+05	1.70E+05	1.88E+05	1.83E+05	2.19E+05	3.33E+05	3.13E+05	3.18E+05	3.92E+05	5.20E+05	6.26E+05	6.29E+04	9.08E+04	1.05E+05	1.23E+05	2.00E+05	1.15E+05	1.90E+05
neg_7054	Gemctitabine	metab_18257	B(ii)	-	-	HMDB0252670	2M-H	C9H11F2N3O4	5.6568	-	neg	-	-	-	-	Organoheterocyclic compounds	Diazines	525.1406298	0.229695491	-	34	8.327843711	-	Pyrimidines and pyrimidine derivatives	0	0	1462	1339	9860	1.31E+04	8992	9726	6220	5795	6183	7567	1860	9804	2.21E+04	1.97E+04	2.17E+04	1935	1.03E+04	2.24E+04	9439	3540	1.10E+05	9247	1.35E+04
neg_7083	PIP(TXB2/18:0)	metab_18289	B(ii)	-	-	HMDB0278766	M-2H	C47H86O20P2	5.6411	-	neg	-	-	-	-	Not Available	Not Available	515.250332	0.171374042	-	54.1	-3.439625264	-	Not Available	2976	5260	1607	274.3	415.2	5695	1.54E+04	1.64E+04	1.33E+04	1.09E+04	1.17E+04	1.42E+04	6743	3092	2863	348.7	4133	5630	5.74E+05	2984	1.55E+04	1.04E+04	9.07E+05	1.19E+04	6.54E+04
neg_7150	1,10-Epoxy-3,8-dihydroxy-4,11(13)-germacradien-12,6-olide	metab_18363	B(ii)	-	-	HMDB0303776	2M+Hac-H	C15H20O5	5.6057	-	neg	-	-	-	-	Lipids and lipid-like molecules	Prenol lipids	619.2786531	0.075067202	-	64.6	4.738139356	-	Terpene lactones	8.03E+04	2.36E+05	1.56E+05	1.37E+05	2.34E+05	8.18E+04	2.11E+05	2.22E+05	1.98E+05	9.66E+04	1.49E+05	1.82E+05	3.21E+04	2.74E+05	2.35E+05	5.73E+04	1.77E+05	4.71E+04	5997	3.14E+04	6.66E+04	4.66E+04	4492	2.90E+04	1.20E+05
neg_7169	3-Hydroxybenzoic Acid	metab_18383	B(i)	map01220;map01120;map00624;map00623;map00362;map00400	Degradation of aromatic compounds;Microbial metabolism in diverse environments;Polycyclic aromatic hydrocarbon degradation;Toluene degradation;Benzoate degradation;Phenylalanine, tyrosine and tryptophan biosynthesis	HMDB0002466	M-H	C7H6O3	5.5998	C00587	neg	-	-	Metabolism;Metabolism;Metabolism;Metabolism;Metabolism;Metabolism	Global and overview maps;Global and overview maps;Xenobiotics biodegradation and metabolism;Xenobiotics biodegradation and metabolism;Xenobiotics biodegradation and metabolism;Amino acid metabolism	Benzenoids	Benzene and substituted derivatives	137.0237488	0.035102872	88.8	-	-4.845646186	1999/6/9	Benzoic acids and derivatives	1.62E+04	1.80E+04	2.01E+04	1.66E+04	1.83E+04	2.63E+04	1.96E+04	1.99E+04	1.84E+04	2.13E+04	2.20E+04	2.20E+04	1.09E+04	1.34E+04	1.16E+04	3.07E+04	1.60E+04	1.75E+04	2.99E+04	2.37E+04	3.07E+04	2.72E+04	4.04E+04	2.66E+04	1.77E+04
neg_7235	Gibberellin A8-catabolite	metab_18456	B(ii)	map00904	Diterpenoid biosynthesis	HMDB0304364;LMPR0104170027	M-H2O-H	C19H22O7	5.5598	C11870	neg	-	-	Metabolism	Metabolism of terpenoids and polyketides	Lipids and lipid-like molecules	Prenol lipids	343.1195084	0.054062095	-	43.6	2.199479748	78791-79-4	Diterpenoids	2.46E+04	3.49E+04	4.49E+04	3.17E+04	2.50E+04	3.79E+04	4.60E+04	4.59E+04	4.30E+04	4.03E+04	4.57E+04	4.26E+04	1.45E+04	2.72E+04	3.23E+04	3.56E+04	2.53E+04	1.98E+04	3.94E+05	4.52E+04	4.05E+04	3.75E+04	3.69E+05	4.05E+04	7.49E+04
neg_7259	Abscisic Acid	metab_18482	B(i)	map01100;map01110;map00906;map01070;map01062;map04075;map01060	Metabolic pathways;Biosynthesis of secondary metabolites;Carotenoid biosynthesis;Biosynthesis of plant hormones;Biosynthesis of terpenoids and steroids;Plant hormone signal transduction;Biosynthesis of plant secondary metabolites	HMDB0035140;HMDB0036093;HMDB0243505;MJDBZSJ0000115	M-H	C15H20O4	5.5463	C06082	neg	-	-	Metabolism;Metabolism;Metabolism;Metabolism;Metabolism;Environmental Information Processing;Metabolism	Global and overview maps;Global and overview maps;Metabolism of terpenoids and polyketides;Chemical structure transformation maps;Chemical structure transformation maps;Signal transduction;Chemical structure transformation maps	Lipids and lipid-like molecules	Prenol lipids	263.129176	0.040933863	79.2	-	1.110544767	7773-56-0;21293-29-8	Sesquiterpenoids	1.98E+04	1.47E+04	1.02E+04	1.29E+04	1.57E+04	1.50E+04	1.63E+04	1.66E+04	1.55E+04	1.53E+04	1.46E+04	1.76E+04	1.28E+04	1.43E+04	1.55E+04	1.36E+04	1.42E+04	1.46E+04	1.36E+05	1.67E+04	2.05E+04	2.10E+04	8.76E+04	1.79E+04	2.34E+04
neg_7274	Apigenin 7,4'-dimethyl ether	metab_18499	B(ii)	-	-	LMPK12111029;HMDB0132454	M-H	C17H14O5	5.5365	C10019	neg	-	-	-	-	Phenylpropanoids and polyketides	Flavonoids	297.0770961	0.044187311	-	52.7	0.83526461	5128-44-9	O-methylated flavonoids	3.06E+05	2.08E+05	1.78E+05	2.59E+05	1.39E+05	2.09E+05	2.14E+05	2.12E+05	2.25E+05	2.02E+05	2.11E+05	2.24E+05	2.42E+05	3.14E+05	4.47E+05	1.85E+05	3.45E+05	2.46E+05	423.2	1.15E+05	1721	1.90E+05	1130	272.1	1.56E+05
neg_7308	Neocnidilide	metab_18537	B(ii)	-	-	HMDB0034450	M+FA-H	C12H18O2	5.5089	C17002	neg	-	-	-	-	Organoheterocyclic compounds	Isobenzofurans	239.1289764	0.042237385	-	36.3	0.482669388	4567-33-3	Not Available	3.71E+04	3.81E+04	5.36E+04	3.52E+04	5.15E+04	4.81E+04	3.99E+04	4.29E+04	3.98E+04	3.98E+04	3.89E+04	3.78E+04	2.90E+04	5.33E+04	3.49E+04	4.98E+04	2.86E+04	2.75E+04	7.46E+05	7.01E+04	6.11E+05	4.47E+04	6.44E+05	9.30E+04	1.43E+05
neg_7309	2,4-Hexadien-1-ol	metab_18538	B(ii)	-	-	HMDB0303233	2M-H	C6H10O	5.5089	-	neg	-	-	-	-	Lipids and lipid-like molecules	Fatty Acyls	195.1387903	0.02203154	-	35.3	-1.341464774	-	Fatty alcohols	0	0	460.6	0	0	265.1	0	0	0	0	0	0	0	733.9	0	193.7	0	111.9	3.83E+04	794.1	3.81E+04	0	3.50E+04	1737	6250
neg_7315	3-tert-Butylphenol	metab_18545	B(i)	-	-	-	M-H	C10H14O	5.5007	C14188	neg	-	-	-	-	-	-	149.0965609	0.055713177	84	-	-4.18214348	585-34-2	-	128.9	73.41	904	246.6	500.8	534.2	207.8	169.8	0	0	0	83.34	260.2	751.7	110.2	773	232.8	245.9	6.82E+04	825.2	5.31E+04	0	6.24E+04	1384	9805
neg_7320	Parylene C	metab_18551	B(ii)	-	-	HMDB0256138	M+FA-H	C16H14Cl2	5.4914	-	neg	-	-	-	-	Benzenoids	Not Available	321.0441437	0.016835988	-	54.7	-4.763615691	-	Not Available	3.75E+04	5.07E+04	1.35E+05	5.29E+04	1.92E+04	1.14E+05	1.83E+05	1.83E+05	1.89E+05	1.90E+05	1.88E+05	1.80E+05	5.43E+04	6.06E+04	5.16E+04	9.30E+04	5.30E+05	6.73E+05	664	3.68E+04	4.31E+04	1.37E+04	1701	1.08E+04	9.49E+04
neg_7326	(6S,8Z)-6-Hydroxy-3-oxotetradecenoic acid	metab_18556	B(ii)	-	-	HMDB0062364	2M-H	C14H24O4	5.4786	-	neg	-	-	-	-	Lipids and lipid-like molecules	Fatty Acyls	511.3280639	0.079163355	-	45.6	0.823455469	-	Fatty acids and conjugates	0	278.8	1.36E+04	9178	4609	8786	0	126.4	132.2	166.3	195.7	0	5.41E+04	6310	2.11E+04	9293	1.15E+05	3.03E+04	0	882.8	157.3	0	0	951.1	8933
neg_7417	Levuglandin D2	metab_18655	B(ii)	-	-	HMDB0002400;LMFA03100002	M-H	C20H32O5	5.2858	C13808	neg	-	-	-	-	Lipids and lipid-like molecules	Fatty Acyls	351.2179982	0.076947793	-	71.9	0.853092139	-	Fatty acids and conjugates	6.32E+04	6.28E+04	3.45E+04	3.23E+04	2.09E+04	3.76E+04	2.03E+04	1.93E+04	2.02E+04	2.17E+04	1.94E+04	1.89E+04	3.08E+04	2.39E+04	6.05E+04	6.11E+04	8.50E+04	1.02E+05	1811	5745	1213	7566	5852	1255	2.86E+04
pos_240	Dihydroartemisinin	metab_1866	B(ii)	-	-	HMDB0060593;HMDB0242686	M+H-2H2O, M+Na, M+H-H2O	C15H24O5	4.494	-	pos	-	-	-	-	Lipids and lipid-like molecules	Prenol lipids	249.148579	0.082488937	-	45.8	0.204188603	81496-81-3	Sesquiterpenoids	9.08E+04	5.63E+04	5.15E+04	8.53E+04	7.98E+04	8.29E+04	8.83E+04	8.54E+04	8.23E+04	7.48E+04	8.44E+04	8.71E+04	1.11E+05	6.24E+04	6.48E+04	6.98E+04	3.97E+04	6.37E+04	5174	2.87E+04	1.67E+04	3.38E+04	2764	5.02E+04	5.61E+04
neg_7422	2-Nonene-1,4-diol	metab_18661	B(ii)	-	-	HMDB0245271	M+FA-H	C9H18O2	5.2779	-	neg	-	-	-	-	Lipids and lipid-like molecules	Fatty Acyls	203.1286582	0.075962069	-	45.4	-1.419495019	-	Fatty alcohols	5128	8792	1.40E+04	4735	5637	1.55E+04	9189	1.07E+04	1.01E+04	9670	1.07E+04	9600	4048	7222	5750	1.81E+04	3779	5187	7.53E+04	1.02E+04	6.73E+04	8648	4.70E+04	6.71E+04	1.85E+04
neg_745	1-Deoxy-D-xylulose	metab_18691	B(ii)	-	-	HMDB0001292	M+FA-H, 2M+FA-H	C5H10O4	0.6532	C06257	neg	-	-	-	-	Organic oxygen compounds	Organooxygen compounds	179.0556984	0.011847291	-	46.9	-3.082752178	60299-43-6	Carbohydrates and carbohydrate conjugates	8.46E+05	1.05E+06	5.02E+05	8.03E+05	8.56E+05	7.92E+05	1.04E+06	1.08E+06	1.13E+06	1.11E+06	1.13E+06	1.13E+06	7.39E+05	8.74E+05	7.85E+05	7.82E+05	9.55E+05	7.90E+05	6.56E+06	1.35E+06	1.68E+06	1.63E+06	4.71E+06	1.14E+06	1.30E+06
neg_7456	2-Hydroxyquinoline	metab_18698	B(i)	-	-	-	M-H	C9H7NO	5.2204	C06338	neg	-	-	-	-	-	-	144.0448036	0.016064096	82.7	-	-4.71404306	70254-42-1	-	2.53E+06	6.83E+05	5.35E+05	6.33E+05	7.38E+05	5.76E+05	6.36E+05	6.24E+05	6.31E+05	7.16E+05	6.41E+05	6.40E+05	1.11E+06	1.20E+06	1.01E+06	1.51E+06	1.08E+06	1.35E+06	3.33E+05	3.80E+05	3.26E+05	4.35E+05	2.96E+05	4.83E+05	6.73E+05
pos_2403	Acetophenone, 4'-hydroxy-3'-methoxy-2-(2-piperidyl)-	metab_1870	B(ii)	-	-	HMDB0247917	M+H, M+NH4	C14H19NO3	2.2942	-	pos	-	-	-	-	Organic oxygen compounds	Organooxygen compounds	267.1701657	0.008197545	-	37.9	-0.615454639	-	Carbonyl compounds	1.16E+05	1.31E+05	2.69E+05	1.17E+05	6.14E+04	4.27E+05	3.18E+05	3.27E+05	2.99E+05	3.10E+05	3.09E+05	3.11E+05	2.74E+04	4.25E+05	4.76E+04	3.47E+05	4.63E+05	3.32E+05	4.08E+06	4.57E+05	1.87E+06	2.25E+05	7.25E+06	2.14E+05	8.42E+05
neg_7534	Glucosyl (E)-2,6-Dimethyl-2,5-heptadienoate	metab_18784	B(ii)	-	-	HMDB0035136	M-H	C15H24O7	5.0789	-	neg	-	-	-	-	Organic oxygen compounds	Organooxygen compounds	315.1454962	0.053695886	-	35.1	1.801568124	261949-43-3	Carbohydrates and carbohydrate conjugates	4922	1.00E+04	1.15E+04	4522	7880	5854	1.33E+04	1.20E+04	1.26E+04	1.15E+04	1.24E+04	1.25E+04	6029	1.06E+04	8535	7505	6561	5497	2.23E+05	1.23E+04	1.46E+04	1.03E+04	1.07E+05	1.01E+04	2.77E+04
neg_7544	Nicardipine	metab_18795	B(ii)	-	-	HMDB0014760	M+FA-H	C26H29N3O6	5.0621	C07264	neg	-	-	-	-	Organoheterocyclic compounds	Pyridines and derivatives	524.2042092	0.065106094	-	54	0.773425796	55985-32-5	Hydropyridines	1.08E+05	7.39E+04	1.57E+05	2.01E+05	1.05E+05	2.70E+05	1.25E+05	1.21E+05	1.24E+05	1.50E+05	1.33E+05	1.30E+05	2.87E+05	2.09E+05	1.38E+05	2.43E+05	1.40E+05	2.79E+05	3.17E+05	3.12E+05	2.85E+05	3.54E+05	2.54E+05	3.20E+05	1.75E+05
pos_2415	Dioxane	metab_1883	B(ii)	-	-	HMDB0244216	M+H, 2M+H	C4H8O2	2.3262	C14440	pos	-	-	-	-	Organoheterocyclic compounds	Dioxanes	177.1120991	0.060169666	-	32.5	-0.206073356	-	1,4-dioxanes	342.4	3139	0	714.9	639.2	2693	2813	3039	2262	2625	3254	2794	2029	1062	1907	102.3	1259	422.4	1.75E+04	1.08E+04	1.68E+04	8555	5.11E+04	2.62E+04	7106
neg_7579	Equol	metab_18833	B(ii)	-	-	HMDB0002209;HMDB0243678;LMPK12080003;MJDBOTE0001180	M+FA-H	C15H14O3	4.9933	C14131	neg	-	-	-	-	Phenylpropanoids and polyketides	Isoflavonoids	287.0929085	0.061367962	-	59.5	1.699213681	531-95-3	Isoflavans	1.12E+05	1.28E+05	1.04E+05	1.08E+05	1.10E+05	6.54E+04	7.79E+04	8.17E+04	7.77E+04	8.17E+04	8.17E+04	7.60E+04	1.18E+05	9.39E+04	1.56E+05	5.71E+04	1.02E+05	8.12E+04	1537	6448	1215	788.9	831.4	298.2	5.91E+04
neg_7606	Evodiamine	metab_18864	B(ii)	-	-	HMDB0252138;MJDBOTE0001652	2M+Hac-H	C19H17N3O	4.9431	C09187	neg	-	-	-	-	Organoheterocyclic compounds	Indoles and derivatives	665.2848765	0.105981266	-	30.2	-5.441188428	518-17-2	Pyridoindoles	201.7	2368	1474	1403	5365	2243	1152	1469	1173	1478	1661	1641	2.22E+04	1.06E+04	864.2	1678	466	954.9	1.31E+05	1.74E+04	8814	7338	3.48E+05	1399	4.27E+04
neg_7635	3-(2-(Benzoxazol-2-yl)ethyl)-5-ethyl-6-methylpyridin-2(1H)-one	metab_18895	B(ii)	-	-	HMDB0244561	M+K-2H	C17H18N2O2	4.8765	-	neg	-	-	-	-	Organoheterocyclic compounds	Benzoxazoles	319.0859505	0.009709017	-	67.4	1.833963009	-	Not Available	7528	8443	1.17E+04	8214	8571	7428	6215	6475	5673	5252	5054	5666	1.03E+04	1.09E+04	1.17E+04	7649	8451	3756	9.89E+04	7927	6.89E+04	6649	7.76E+04	1.06E+04	1.85E+04
neg_7640	Ethylbenzene	metab_18901	B(ii)	map01100;map01220;map01120;map00642	Metabolic pathways;Degradation of aromatic compounds;Microbial metabolism in diverse environments;Ethylbenzene degradation	HMDB0059905	M+FA-H	C8H10	4.8726	C07111	neg	-	-	Metabolism;Metabolism;Metabolism;Metabolism	Global and overview maps;Global and overview maps;Global and overview maps;Xenobiotics biodegradation and metabolism	Benzenoids	Benzene and substituted derivatives	151.0758564	0.024331011	-	73.6	-5.626287556	100-41-4	Not Available	1135	774.4	189.2	1181	208.7	1146	819.9	904.8	907	775.5	930.8	743.6	346.8	1659	1204	1246	120.6	426.9	918.4	7007	1.40E+05	2773	1589	3681	8481
neg_7654	MeOSuc-Ala-Ala-Pro-Val-PNA	metab_18916	B(ii)	-	-	HMDB0247307	M+FA-H	C27H38N6O9	4.85	-	neg	-	-	-	-	Organic acids and derivatives	Carboxylic acids and derivatives	635.2731874	0.033265517	-	69.4	8.399118182	-	Amino acids, peptides, and analogues	5.75E+05	1.96E+06	1.56E+06	1.35E+06	2.04E+06	2.92E+05	1.84E+06	1.87E+06	1.78E+06	7.84E+05	1.26E+06	1.53E+06	2.28E+05	1.33E+06	2.44E+06	5.03E+05	1.73E+06	4.30E+05	3710	2.67E+05	4.75E+05	3.29E+05	2121	2.36E+05	1.04E+06
neg_7713	4-Hydroxycyclohexylcarboxylic acid	metab_18982	B(ii)	-	-	HMDB0001988	M+FA-H	C7H12O3	4.7658	-	neg	-	-	-	-	Organic oxygen compounds	Organooxygen compounds	189.0764843	0.053170265	-	73.3	-2.518145721	17419-81-7	Alcohols and polyols	2.45E+04	4.21E+04	1.50E+05	4.15E+04	6.16E+04	7.79E+04	4.82E+04	4.84E+04	4.74E+04	5.12E+04	4.82E+04	4.85E+04	1.85E+04	4.10E+04	2.88E+04	7.89E+04	2.88E+04	4.39E+04	9.96E+05	1.10E+05	1.16E+05	9.63E+04	7.88E+05	1.43E+05	1.51E+05
neg_772	Ethyl glucuronide	metab_18989	B(ii)	-	-	HMDB0010325	M-H, M+FA-H	C8H14O7	0.661	-	neg	-	-	-	-	Organic oxygen compounds	Organooxygen compounds	221.0665592	0.002686561	-	57.2	-0.527673207	17685-04-0	Carbohydrates and carbohydrate conjugates	3.03E+05	3.86E+05	1.30E+05	3.47E+05	4.64E+05	2.01E+05	3.52E+05	3.77E+05	3.91E+05	3.72E+05	3.79E+05	3.88E+05	3.88E+05	3.83E+05	3.74E+05	2.31E+05	3.12E+05	2.44E+05	7.12E+05	8.03E+05	1.02E+06	8.82E+05	6.18E+05	7.08E+05	4.12E+05
neg_7755	Homovanillin	metab_19028	B(ii)	map01100;map00350	Metabolic pathways;Tyrosine metabolism	PW_C002411;HMDB0005175	2M+Hac-H	C9H10O3	4.6945	C05581	neg	-	-	Metabolism;Metabolism	Global and overview maps;Amino acid metabolism	Benzenoids	Phenols	391.1402883	0.021296956	-	64.9	1.351654902	5703-24-2	Methoxyphenols	743.1	676.4	8198	1102	1951	8298	4796	2816	4437	2695	3940	2978	733.6	1754	3096	9032	5385	992.6	4.68E+05	1.48E+04	3.27E+04	1.47E+04	5.65E+05	2.41E+04	6.29E+04
neg_776	5-Hydroxymethyl-4-methyluracil	metab_19033	B(ii)	-	-	HMDB0000544	M+Cl, 2M+FA-H	C6H8N2O3	0.661	-	neg	-	-	-	-	Organoheterocyclic compounds	Diazines	357.104324	0.032219454	-	32.6	-2.765304642	147-61-5	Pyrimidines and pyrimidine derivatives	2.61E+05	2.70E+05	7.15E+04	2.19E+05	1.63E+05	1.98E+05	2.68E+05	2.73E+05	2.95E+05	2.86E+05	2.94E+05	2.89E+05	2.53E+05	2.08E+05	1.87E+05	1.53E+05	1.94E+05	2.16E+05	9.46E+05	4.64E+05	5.53E+05	4.92E+05	7.77E+05	4.30E+05	2.89E+05
neg_7779	3-Methyladipic Acid	metab_19054	B(i)	-	-	HMDB0000555;MJDBOTE0000616	M-H	C7H12O4	4.6591	-	neg	-	-	-	-	Lipids and lipid-like molecules	Fatty Acyls	159.0657359	0.038765436	79.4	-	-3.414400379	3058/1/3	Fatty acids and conjugates	9.32E+04	1.16E+05	1.40E+05	1.23E+05	1.02E+05	1.18E+05	1.30E+05	1.29E+05	1.31E+05	1.33E+05	1.24E+05	1.25E+05	8.88E+04	8.57E+04	9.85E+04	1.57E+05	8.84E+04	1.12E+05	6.56E+05	1.59E+05	1.57E+05	1.94E+05	4.00E+05	1.72E+05	1.68E+05
neg_7805	Coumarinate	metab_19084	B(ii)	map01110;map00999	Biosynthesis of secondary metabolites;Biosynthesis of various plant secondary metabolites	HMDB0304296;HMDB0041592	2M+Hac-H	C9H7O3-	4.6176	C05838	neg	-	-	Metabolism;Metabolism	Global and overview maps;Biosynthesis of other secondary metabolites	Phenylpropanoids and polyketides	Cinnamic acids and derivatives	385.0933324	0.0164931	-	70.8	1.359384611	495-79-4	Hydroxycinnamic acids and derivatives	3.59E+04	3.84E+04	6.34E+04	3.18E+04	4.60E+04	4.66E+04	5.01E+04	4.81E+04	5.22E+04	4.88E+04	5.04E+04	4.85E+04	9923	4.57E+04	2.83E+04	4.39E+04	5.19E+04	2.97E+04	1.26E+05	7.57E+04	2.31E+05	6.40E+04	1.60E+05	3.68E+05	7.59E+04
pos_244	Parsalmide	metab_1910	B(ii)	-	-	HMDB0256132	M+H, M+Na, M+H-H2O	C14H18N2O2	4.6929	-	pos	-	-	-	-	Benzenoids	Benzene and substituted derivatives	247.1438777	0.041759088	-	42.2	-0.920540918	-	Benzoic acids and derivatives	3.23E+05	2.91E+04	1.30E+04	9.76E+05	7729	1.57E+04	7.72E+04	7.21E+04	7.50E+04	7.31E+04	7.28E+04	7.62E+04	1.12E+04	1.74E+04	1.12E+04	1.39E+05	7798	3.79E+04	6831	6280	9294	1.23E+04	3198	7030	5.77E+04
neg_7820	(-)-Epiafzelechin	metab_19101	B(ii)	map00941;map01110	Flavonoid biosynthesis;Biosynthesis of secondary metabolites	HMDB0030822	M+FA-H	C15H14O5	4.5884	C12128	neg	-	-	Metabolism;Metabolism	Biosynthesis of other secondary metabolites;Global and overview maps	Phenylpropanoids and polyketides	Flavonoids	319.0828838	0.08686979	-	40.9	2.033657478	24808-04-6	Flavans	4419	3984	4.30E+04	3576	5581	4040	9528	1.02E+04	8315	1077	3683	5188	5.53E+04	2913	7131	2900	3512	3225	3161	2612	1749	2073	1916	2084	1.42E+04
neg_7825	3,3-Dimethylglutaric acid	metab_19106	B(i)	-	-	HMDB0002441	M-H	C7H12O4	4.5851	-	neg	-	-	-	-	Lipids and lipid-like molecules	Fatty Acyls	159.0657288	0.006591849	58.9	-	-3.458384166	4839-46-7	Fatty acids and conjugates	3.59E+04	6.79E+04	4.50E+04	4.72E+04	4.97E+04	3.17E+04	5.23E+04	5.45E+04	5.82E+04	5.70E+04	5.57E+04	5.62E+04	4.53E+04	2.85E+04	5.45E+04	6.23E+04	3.42E+04	3.87E+04	1.09E+05	6.87E+04	6.72E+04	7.47E+04	1.11E+05	8.63E+04	5.50E+04
neg_7829	1-palmitoyl-dihydroxyacetone-phosphate	metab_19110	B(ii)	-	-	HMDB0062190	M+K-2H	C19H37O7P	4.5766	C01192	neg	-	-	-	-	Organic oxygen compounds	Organooxygen compounds	445.1803689	0.06937295	-	80.4	9.978444121	17378-38-0	Carbonyl compounds	3.08E+04	4.38E+04	4.38E+04	2.75E+04	6.19E+04	5.64E+04	6.93E+04	7.09E+04	7.19E+04	3.34E+04	3.79E+04	5.25E+04	1.12E+05	7.50E+04	1.71E+05	3.86E+04	1.15E+05	2.88E+04	8.93E+04	8.29E+04	5.00E+04	1.22E+05	1.38E+05	6.93E+04	9.42E+04
neg_786	Catechin 7-glucoside	metab_19144	B(ii)	-	-	HMDB0037949	M-H2O-H, M-H	C21H24O11	3.4987	C09617	neg	-	-	-	-	Phenylpropanoids and polyketides	Flavonoids	433.1143807	0.039905917	-	68.3	0.796758659	65597-47-9	Flavonoid glycosides	6.21E+04	2.12E+06	1.11E+05	6.18E+04	7.76E+04	9.11E+04	1.37E+06	1.35E+06	1.44E+06	1.28E+06	1.39E+06	1.46E+06	9.47E+04	1.11E+05	1.40E+05	1.16E+05	1.00E+05	7.31E+04	1.41E+06	2.23E+06	1.61E+06	2.18E+06	1.65E+06	2.03E+06	7.70E+05
neg_7861	Oryzalide B	metab_19146	B(ii)	-	-	HMDB0037592	M+FA-H	C19H28O4	4.539	-	neg	-	-	-	-	Lipids and lipid-like molecules	Prenol lipids	365.1971285	0.00662919	-	42.6	0.519214362	134885-94-2	Terpene lactones	3.16E+04	6883	3.68E+04	3.53E+04	1.87E+04	3.73E+04	7490	6583	7670	9943	7403	1.18E+04	4.48E+04	1.83E+04	5.92E+04	3.41E+04	8.22E+04	4.46E+04	11.42	7020	3115	0	5300	4931	1.85E+04
pos_245	3-Hydroxyheptanoylcarnitine	metab_1921	B(ii)	-	-	HMDB0241677	M+H-H2O, M+Na, M+H	C14H27NO5	4.6999	-	pos	-	-	-	-	Lipids and lipid-like molecules	Fatty Acyls	290.1958427	0.036775453	-	32.3	-1.233329893	-	Fatty acid esters	1.50E+05	1.67E+05	5.93E+04	1.27E+05	1.79E+05	7.52E+04	1.22E+05	1.18E+05	1.10E+05	1.07E+05	1.02E+05	1.09E+05	2.01E+05	4.98E+04	1.07E+05	6.39E+04	5.92E+04	1.03E+05	1.36E+04	8.85E+04	2.24E+04	1.53E+05	1.78E+04	8.66E+04	8.78E+04
neg_7935	Sec-o-Glucosylhamaudol	metab_19228	B(ii)	-	-	HMDB0258199	M+Na-2H	C21H26O10	4.4484	C17484	neg	-	-	-	-	Organoheterocyclic compounds	Benzopyrans	459.1304654	0.025958429	-	49.3	7.304737446	-	1-benzopyrans	2.72E+04	6.43E+05	1.91E+05	2.35E+04	6.90E+04	2.02E+05	3.78E+05	3.72E+05	3.92E+05	3.75E+05	3.62E+05	3.68E+05	3.62E+04	6.14E+04	6.51E+04	1.77E+05	7.43E+04	7.40E+04	9.27E+05	6.16E+05	6.56E+05	4.39E+05	1.20E+06	5.72E+05	3.50E+05
neg_7952	P-Tolyl Sulfate	metab_19247	B(i)	-	-	-	M-H	C7H8O4S	4.4231	-	neg	-	-	-	-	-	-	187.0066704	0.026153354	73.7	-	-2.036701309	-	-	5.47E+04	2.44E+04	8168	1.88E+05	1.01E+04	1.41E+05	3.89E+04	3.48E+04	3.76E+04	3.83E+04	3.74E+04	3.66E+04	2.75E+05	1.35E+05	6.11E+04	3.11E+05	1.11E+06	1.05E+06	4260	3576	5947	1166	2.99E+04	2733	1.50E+05
neg_8010	(-)-Fumigaclavine B	metab_19313	B(ii)	-	-	HMDB0030201	M+Cl	C16H20N2O	4.3484	-	neg	-	-	-	-	Organic acids and derivatives	Carboxylic acids and derivatives	291.1275373	0.037628534	-	57.2	2.23579376	6879-93-2	Amino acids, peptides, and analogues	2.89E+04	3.22E+04	7.15E+04	4.49E+04	6.35E+04	1.94E+04	3.30E+04	3.29E+04	3.25E+04	3.40E+04	3.33E+04	3.32E+04	6.70E+04	1.01E+04	1.58E+04	1.53E+04	1.71E+04	2.16E+04	227.6	5.81E+04	1069	1.58E+04	0	3.02E+04	2.51E+04
pos_246	Walleminone	metab_1932	B(i)	-	-	-	M+H-H2O, M+H, M+H-2H2O	C15H24O3	4.7544	-	pos	-	-	-	-	-	-	235.1690664	0.033450424	49.8	-	-0.753327475	-	-	5.16E+05	1.26E+05	4.01E+05	7.05E+05	6.30E+05	4.56E+05	2.56E+05	2.83E+05	2.61E+05	2.74E+05	2.64E+05	2.69E+05	5.65E+05	3.04E+05	6.33E+05	2.46E+05	3.46E+05	5.43E+05	1.23E+04	2.68E+05	7.77E+04	3.37E+05	9367	1.78E+05	3.06E+05
neg_805	Enalapril	metab_19356	B(ii)	-	-	PW_C009073;HMDB0249344;HMDB0014722;MJDBOTE0001447	M+Na-2H, 2M+FA-H	C20H28N2O5	3.5985	C06977	neg	-	-	-	-	Organic acids and derivatives	Carboxylic acids and derivatives	397.172089	0.006016692	-	57.4	-6.381889702	75847-73-3	Amino acids, peptides, and analogues	5237	1.66E+04	1.60E+05	9859	2.74E+04	8808	1.55E+04	1.53E+04	1.72E+04	1.66E+04	1.63E+04	1.68E+04	3.03E+04	1.57E+04	1.85E+04	5.64E+04	1.84E+04	2.70E+04	2.34E+05	2.29E+05	3.54E+05	1.41E+05	8.43E+05	3.46E+05	1.12E+05
neg_8054	Schaftoside	metab_19361	B(i)	-	-	HMDB0033571;LMPK12110207;MJDBOTE0001262	M-H	C26H28O14	4.2822	C10181	neg	-	-	-	-	Phenylpropanoids and polyketides	Flavonoids	563.1411843	0.00905708	82.6	-	0.984121254	207461-10-7;51938-32-0	Flavonoid glycosides	1718	743.6	7095	1424	1240	1.77E+04	9392	1.94E+04	1.52E+04	1.89E+04	1.74E+04	1.25E+04	307.2	1120	3461	8.14E+04	1.66E+04	2672	4.03E+06	9613	9137	2.02E+04	4.26E+06	9533	4.68E+05
neg_806	2-Aminophenol	metab_19367	B(i)	map01100;map00627;map00380;map01120	Metabolic pathways;Aminobenzoate degradation;Tryptophan metabolism;Microbial metabolism in diverse environments	-	M-H, M+FA-H	C6H7NO	3.6122	C01987	neg	-	-	Metabolism;Metabolism;Metabolism;Metabolism	Global and overview maps;Xenobiotics biodegradation and metabolism;Amino acid metabolism;Global and overview maps	-	-	108.0446547	0.046077718	54.1	-	-7.635751176	95-55-6	-	9710	1.41E+04	1.93E+04	1.11E+04	1.25E+04	1.87E+04	3.79E+04	3.72E+04	4.07E+04	3.79E+04	3.80E+04	4.13E+04	9669	1.18E+04	9649	1.71E+04	1.25E+04	1.19E+04	4.95E+04	1.79E+04	4.99E+04	1.45E+04	3.82E+04	1.49E+04	1.96E+04
neg_82	Ribonolactone	metab_19518	B(ii)	-	-	HMDB0001900	M-H, 2M-H, M-H2O-H	C5H8O5	1.153	C02674	neg	-	-	-	-	Organic oxygen compounds	Organooxygen compounds	147.0292125	0.030238142	-	45.1	-4.623069709	5336/8/3	Carbohydrates and carbohydrate conjugates	2.27E+06	1.16E+06	4.51E+05	4.57E+06	3.79E+06	1.93E+06	1.64E+06	1.72E+06	1.67E+06	1.66E+06	1.65E+06	1.76E+06	2.07E+06	1.52E+06	5.48E+05	3.42E+06	6.99E+05	2.54E+06	9.55E+06	2.50E+06	3.22E+06	6.05E+06	5.61E+06	4.78E+06	3.09E+06
neg_8206	Senkyunolide I	metab_19526	B(ii)	-	-	HMDB0258236	M+FA-H	C12H16O4	4.0879	-	neg	-	-	-	-	Organoheterocyclic compounds	Isobenzofurans	269.1036397	0.058567543	-	43.8	2.578425291	-	Not Available	6047	1.00E+04	1.12E+04	4987	7331	1.45E+04	1.27E+04	1.38E+04	1.18E+04	1.52E+04	1.29E+04	1.26E+04	1272	7319	6506	1.06E+04	7434	5581	8.44E+04	1.44E+04	2.23E+04	1.01E+04	9.12E+04	1.10E+04	1.97E+04
pos_2479	4-Methylpyrimidine	metab_1953	B(i)	-	-	-	M+NH4	C5H6N2	0.521	-	pos	-	-	-	-	-	-	112.0872029	0.009355684	60.8	-	2.96786654	-	-	1.10E+04	1.10E+04	3.95E+04	1.27E+05	2.23E+05	1.53E+05	2.59E+05	2.56E+05	2.61E+05	2.64E+05	2.52E+05	2.64E+05	6583	1.03E+04	1.60E+04	1.22E+05	1.34E+04	4213	3.93E+05	4.52E+05	5.48E+05	6.83E+05	3.23E+05	5.01E+05	1.91E+05
neg_8224	(1R,6R)-6-hydroxy-2-succinylcyclohexa-2,4-diene-1-carboxylate	metab_19546	B(ii)	map01100;map00130;map01110;map01240	Metabolic pathways;Ubiquinone and other terpenoid-quinone biosynthesis;Biosynthesis of secondary metabolites;Biosynthesis of cofactors	HMDB0303951	M-H2O-H	C11H12O6	4.0675	C05817	neg	-	-	Metabolism;Metabolism;Metabolism;Metabolism	Global and overview maps;Metabolism of cofactors and vitamins;Global and overview maps;Global and overview maps	Organic acids and derivatives	Keto acids and derivatives	221.0453645	0.058377581	-	72.1	-0.760120069	-	Gamma-keto acids and derivatives	1.08E+04	1.92E+04	1.85E+04	2.28E+04	1.44E+04	1.29E+04	1.89E+04	1.73E+04	1.72E+04	1.73E+04	1.73E+04	1.73E+04	8814	1.02E+04	5749	1.04E+04	5624	5984	8.26E+04	1.77E+04	2.51E+04	1.69E+04	6.56E+04	2.99E+04	2.14E+04
neg_8260	Lymecycline	metab_19585	B(ii)	-	-	HMDB0014401;PW_C008798	M+Cl	C29H38N4O10	4.0061	-	neg	-	-	-	-	Phenylpropanoids and polyketides	Tetracyclines	637.2305183	0.039071737	-	36.7	3.858018154	992-21-2	Not Available	7.20E+04	1.31E+05	1.13E+05	2.98E+04	4.91E+04	6.51E+04	1.22E+05	1.08E+05	1.12E+05	1.18E+05	1.08E+05	1.14E+05	1.60E+04	1.01E+05	3.81E+04	3.27E+04	3.92E+04	3.03E+04	3.03E+05	1.78E+05	2.21E+05	1.13E+05	3.38E+05	1.31E+05	1.01E+05
neg_8301	3,4-Methylenedioxybenzoic acid	metab_19631	B(ii)	-	-	HMDB0032613	M+FA-H	C8H6O4	3.9447	-	neg	-	-	-	-	Organoheterocyclic compounds	Benzodioxoles	211.0245322	0.053783322	-	57.9	-1.682355038	94-53-1	Not Available	941.4	4794	1.68E+04	665.3	1.55E+04	1.63E+04	1.07E+04	9889	1.01E+04	1.16E+04	9766	1.04E+04	649.7	1.15E+04	2535	1.18E+04	9047	2216	2.76E+05	4.04E+04	2.00E+05	4.66E+04	2.68E+05	1.89E+05	5.47E+04
neg_8317	Pimelic Acid	metab_19648	B(i)	map01100;map00780;map01240	Metabolic pathways;Biotin metabolism;Biosynthesis of cofactors	HMDB0000857;LMFA01170051	M-H	C7H12O4	3.9217	C02656	neg	Organic acids	Carboxylic acids	Metabolism;Metabolism;Metabolism	Global and overview maps;Metabolism of cofactors and vitamins;Global and overview maps	Lipids and lipid-like molecules	Fatty Acyls	159.0657363	0.047803417	77.9	-	-3.411749832	111-16-0	Fatty acids and conjugates	1.02E+05	1.52E+05	1.22E+05	1.46E+05	1.25E+05	1.02E+05	1.57E+05	1.36E+05	1.45E+05	1.41E+05	1.43E+05	1.52E+05	1.05E+05	9.55E+04	1.17E+05	1.56E+05	9.50E+04	1.11E+05	2.94E+05	2.02E+05	1.48E+05	2.00E+05	2.53E+05	2.33E+05	1.39E+05
neg_8353	Rutarin	metab_19688	B(ii)	-	-	HMDB0030884	M+K-2H	C20H24O10	3.8791	C09309	neg	-	-	-	-	Phenylpropanoids and polyketides	Coumarins and derivatives	461.0828245	0.068041335	-	74.7	-6.431097375	20320-81-4	Coumarin glycosides	5800	3.39E+04	0	961.6	0	0	1.01E+04	1.20E+04	9889	9623	1.23E+04	1.28E+04	3.78E+04	2.14E+05	9622	0	1.98E+04	0	0	2.83E+05	1.71E+05	4.34E+05	4935	2.00E+05	5.49E+04
neg_8385	1,2,3,4-Tetrahydro-b-carboline-1,3-dicarboxylic acid	metab_19723	B(ii)	-	-	HMDB0032102	M-H	C13H12N2O4	3.832	-	neg	-	-	-	-	Alkaloids and derivatives	Harmala alkaloids	259.0725993	0.047397589	-	33.9	0.649114883	59132-30-8	Not Available	2.29E+04	4.27E+04	2.34E+04	2.06E+04	3.28E+04	2.39E+04	4.47E+04	3.82E+04	3.81E+04	3.60E+04	3.66E+04	3.96E+04	8.97E+04	6.75E+04	4.19E+04	2.23E+04	2.92E+04	1.50E+04	1.11E+05	5.72E+04	9.96E+04	9.44E+04	8.96E+04	6.29E+04	5.07E+04
neg_8386	(Carbamoylamino) (2R)-2,5-diaminopentanoate	metab_19724	B(ii)	-	-	HMDB0257678	M+K-2H	C6H14N4O3	3.832	-	neg	-	-	-	-	Organic acids and derivatives	Carboxylic acids and derivatives	227.0570869	0.06379186	-	56.2	9.948709272	-	Amino acids, peptides, and analogues	1.02E+04	1.17E+04	2.09E+04	2.05E+04	6951	1.15E+04	1.80E+04	1.73E+04	1.82E+04	1.76E+04	1.83E+04	1.89E+04	2.64E+04	1.79E+04	2.37E+04	1.04E+04	3.73E+04	1.78E+04	4.60E+04	3.82E+04	1.26E+04	2.19E+04	3.81E+04	2.24E+04	1.79E+04
neg_8392	Pifithrin	metab_19731	B(ii)	-	-	HMDB0256544	M+Na-2H	C16H18N2OS	3.8215	-	neg	-	-	-	-	Organic oxygen compounds	Organooxygen compounds	307.0859761	0.03092325	-	32.1	-9.352680458	-	Carbonyl compounds	3.45E+05	2.82E+04	7.44E+05	4.07E+05	8.18E+05	5.38E+05	1.62E+05	1.48E+05	1.50E+05	1.49E+05	1.46E+05	1.63E+05	4.06E+05	4.35E+05	5.67E+05	2.49E+05	3.64E+05	3.44E+04	6.62E+04	2.06E+04	3.76E+04	2.08E+04	5.45E+04	2.12E+04	2.46E+05
neg_843	Velaresol	metab_19773	B(ii)	-	-	HMDB0259776	M-H, M+FA-H	C12H14O5	3.7856	-	neg	-	-	-	-	Organic oxygen compounds	Organooxygen compounds	283.0826245	0.019124097	-	41.3	1.252036869	-	Carbonyl compounds	1.35E+04	2.48E+04	1.42E+04	2.21E+04	9946	1.86E+04	2.76E+04	2.66E+04	2.54E+04	2.45E+04	2.51E+04	2.57E+04	2.19E+04	2.19E+04	2.84E+04	4.61E+04	1.82E+04	3.23E+04	3.70E+04	3.64E+04	3.15E+04	4.99E+04	3.31E+04	7.03E+04	2.48E+04
neg_8430	Pregnenolone sulfate	metab_19774	B(ii)	map01100;map00140	Metabolic pathways;Steroid hormone biosynthesis	HMDB0000774;HMDB0060382;LMST05020014	M+FA-H	C21H32O5S	3.7677	C18044	neg	-	-	Metabolism;Metabolism	Global and overview maps;Lipid metabolism	Lipids and lipid-like molecules	Steroids and steroid derivatives	441.1981857	0.064337142	-	76.6	7.414843706	1247-64-9	Sulfated steroids	0	9862	1752	666.4	2735	1057	6810	4330	4642	3776	5423	2924	3399	2118	5525	3446	2449	664	1.55E+05	1.52E+05	2.52E+05	9.44E+04	4.94E+05	2.02E+05	6.21E+04
neg_8454	(-)-trans-3,4-Dihydro-4,8-dihydroxy-3-methyl-1H-2-benzopyran-1-one	metab_19800	B(ii)	-	-	HMDB0030765	M+FA-H	C10H10O4	3.7425	-	neg	-	-	-	-	Organoheterocyclic compounds	Benzopyrans	239.0561667	0.085992342	-	68.4	0.28367343	70287-70-6	2-benzopyrans	1603	4431	8336	2990	5771	6486	7450	6462	5479	7041	6432	5948	1.08E+04	5055	2841	1.01E+04	4464	3970	5.08E+04	1.25E+04	3.49E+04	1.47E+04	4.55E+04	2.80E+04	1.17E+04
neg_846	Cantharidin	metab_19806	B(ii)	-	-	HMDB0249592	M-H, M+FA-H	C10H12O4	3.8136	C16778	neg	-	-	-	-	Organoheterocyclic compounds	Furofurans	195.0659316	0.053041458	-	40.7	-1.789277384	56-25-7	Not Available	2.52E+04	3.96E+04	3.01E+04	2.99E+04	3.41E+04	2.75E+04	4.35E+04	4.03E+04	4.13E+04	4.10E+04	3.87E+04	4.33E+04	2.80E+04	2.34E+04	3.04E+04	2.21E+04	1.89E+04	2.10E+04	5.14E+04	4.99E+04	5.59E+04	5.53E+04	4.49E+04	5.64E+04	3.07E+04
neg_8462	3-Isopropylmalic acid	metab_19809	B(ii)	map01100;map01210;map01110;map01230;map00290	Metabolic pathways;2-Oxocarboxylic acid metabolism;Biosynthesis of secondary metabolites;Biosynthesis of amino acids;Valine, leucine and isoleucine biosynthesis	HMDB0012156	M+Na-2H	C7H12O5	3.7323	C04411	neg	-	-	Metabolism;Metabolism;Metabolism;Metabolism;Metabolism	Global and overview maps;Global and overview maps;Global and overview maps;Global and overview maps;Amino acid metabolism	Lipids and lipid-like molecules	Fatty Acyls	197.0428154	0.030259291	-	50.4	-1.851075283	126576-14-5	Fatty acids and conjugates	1.42E+05	3.57E+04	3.15E+04	6.92E+04	8.28E+04	5.71E+04	4.94E+04	4.54E+04	4.42E+04	4.34E+04	4.15E+04	4.88E+04	1.08E+05	8.16E+04	5.80E+04	1.08E+05	1.00E+05	1.23E+05	1.16E+04	1.93E+04	1.08E+04	1.85E+04	7593	3.53E+04	5.39E+04
neg_8505	Cedazuridine	metab_19857	B(ii)	-	-	HMDB0304872	M+K-2H	C9H14F2N2O5	3.6767	-	neg	-	-	-	-	Organic oxygen compounds	Organooxygen compounds	305.0338962	0.083243789	-	44	-6.665981723	-	Carbohydrates and carbohydrate conjugates	989.9	0	0	0	212.7	0	0	0	0	0	1565	0	0	0	156	0	0	0	3.95E+04	0	9.71E+04	2650	2.87E+04	1.03E+05	1.06E+04
neg_8557	Crocetin	metab_19913	B(ii)	map01100;map01110;map00999	Metabolic pathways;Biosynthesis of secondary metabolites;Biosynthesis of various plant secondary metabolites	LMPR0104010020;HMDB0250540	M+Na-2H	C20H24O4	3.6195	C08588	neg	-	-	Metabolism;Metabolism;Metabolism	Global and overview maps;Global and overview maps;Biosynthesis of other secondary metabolites	Lipids and lipid-like molecules	Prenol lipids	349.1437522	0.107499373	-	63.1	4.952012093	27876-94-4	Diterpenoids	2.73E+04	8314	4586	9.68E+04	4.27E+04	4.00E+04	8363	8433	1.12E+04	9154	9530	1.08E+04	534.2	8989	3488	1.28E+04	8715	7.58E+04	261.7	7883	2694	1.17E+04	741.8	2.18E+04	1.60E+04
neg_8559	2-[Carbamimidoyl(phosphonomethyl)amino]acetic acid	metab_19915	B(ii)	-	-	HMDB0257852	2M+FA-H	C4H10N3O5P	3.616	-	neg	-	-	-	-	Organic acids and derivatives	Carboxylic acids and derivatives	467.0657009	0.053413239	-	35.9	-9.752129857	-	Amino acids, peptides, and analogues	3.31E+04	1.83E+04	3.86E+04	4.65E+04	1.55E+04	2.73E+04	5.38E+04	5.66E+04	6.00E+04	5.70E+04	5.56E+04	6.21E+04	6444	4.49E+04	2.55E+04	4.17E+04	7.69E+04	2.84E+04	8.00E+04	6.29E+04	1.06E+05	3.99E+04	9.27E+04	2.52E+05	5.30E+04
neg_8561	N-(3-acetamidopropyl)pyrrolidin-2-one	metab_19918	B(ii)	-	-	HMDB0061384	M+FA-H	C9H16N2O2	3.616	-	neg	-	-	-	-	Organoheterocyclic compounds	Pyrrolidines	229.1193333	0.011200387	-	36	-0.257126626	106692-36-8	N-alkylpyrrolidines	3.55E+04	1.35E+05	6.68E+04	4.50E+04	1.42E+05	7.34E+04	1.03E+05	9.82E+04	1.11E+05	1.05E+05	1.09E+05	1.17E+05	3.60E+04	2.52E+04	4.63E+04	6.29E+04	3.49E+04	3.42E+04	2.39E+04	3.31E+04	1.22E+04	7.02E+04	2.95E+04	3.38E+04	5.16E+04
neg_8580	P-Cresol glucuronide	metab_19939	B(ii)	-	-	HMDB0011686	M-H	C13H16O7	3.5909	-	neg	-	-	-	-	Organic oxygen compounds	Organooxygen compounds	283.0825089	0.033867367	-	61.4	0.642306094	-	Carbohydrates and carbohydrate conjugates	8181	1.14E+04	5886	1.94E+04	1950	9050	1.39E+04	1.63E+04	1.64E+04	1.49E+04	1.58E+04	1.74E+04	2.66E+04	1.29E+04	4.25E+04	3.49E+04	2.65E+04	4.97E+04	1.37E+04	2.93E+04	3.09E+04	4.99E+04	1.37E+04	7.53E+04	2.20E+04
neg_8583	Acetyl-L-tyrosine	metab_19942	B(i)	-	-	HMDB0000866;HMDB0244966	M-H	C11H13NO4	3.5867	C01657	neg	-	-	-	-	Organic acids and derivatives	Carboxylic acids and derivatives	222.0770979	0.023511311	77.2	-	-0.374679827	537-55-3	Amino acids, peptides, and analogues	1.42E+04	1.67E+04	1.33E+04	1.42E+04	1.80E+04	1.30E+04	2.96E+04	2.93E+04	3.53E+04	2.69E+04	2.98E+04	3.44E+04	1.28E+04	9525	1.05E+04	1.21E+04	9888	1.15E+04	1.57E+04	4.16E+04	1.60E+04	7.53E+04	3.16E+04	9.04E+04	2.08E+04
neg_8631	Nivacortol	metab_19996	B(ii)	-	-	HMDB0255670	M-H	C28H31FN2O	3.5134	-	neg	-	-	-	-	Lipids and lipid-like molecules	Steroids and steroid derivatives	429.2356462	0.141925333	-	82.7	2.047279969	-	Estrane steroids	4548	2316	3711	3880	1476	9452	2323	2394	4772	3258	1963	1447	450.7	6882	436.7	4.57E+04	2.05E+04	8.82E+04	0	492.2	1961	2274	0	1473	6511
neg_8665	Alongside	metab_20033	B(ii)	-	-	HMDB0248179	M+FA-H	C12H16O4	3.4719	-	neg	-	-	-	-	Phenylpropanoids and polyketides	Macrolides and analogues	269.1034091	0.076248463	-	42.4	1.549640648	-	Not Available	1.15E+04	1.62E+04	1.07E+04	1.49E+04	8363	1.20E+04	1.23E+04	1.38E+04	1.56E+04	1.56E+04	1.02E+04	1.51E+04	1.49E+04	1.23E+04	2.33E+04	9621	1.46E+04	1.16E+04	3.53E+05	1.74E+04	3.72E+04	2.45E+04	3.31E+05	2.10E+04	5.07E+04
neg_8678	Flugestone	metab_20047	B(ii)	-	-	HMDB0252379;HMDB0252333	M+Cl	C21H29FO4	3.4564	-	neg	-	-	-	-	Lipids and lipid-like molecules	Steroids and steroid derivatives	399.1716299	0.096207094	-	51.9	-7.575440617	-	Pregnane steroids	9260	1.68E+04	1.66E+04	1.47E+04	7454	1.21E+04	1.20E+04	9419	9985	1.16E+04	1.30E+04	1.44E+04	1.65E+04	1.29E+04	1.98E+04	7400	9407	4062	4.14E+04	3.51E+04	9.19E+04	5.99E+04	5.08E+04	2.92E+04	1.99E+04
neg_8692	3-(3,5-dihydroxyphenyl)-1-propanoic acid sulphate	metab_20063	B(ii)	-	-	HMDB0061117	M-H	C9H10O7S	3.4444	-	neg	-	-	-	-	Benzenoids	Phenols	261.0077007	0.051627676	-	58.7	0.967571836	-	Benzenediols	52.85	36.8	866.3	292.6	334.6	1648	2659	1168	1140	166.7	540.9	1503	3463	4519	16.51	956.8	1.18E+04	6099	4.82E+05	4561	1.26E+04	2.05E+04	5.03E+05	546.6	5.35E+04
neg_8697	Tyrosol	metab_20068	B(i)	map01100;map00350	Metabolic pathways;Tyrosine metabolism	HMDB0004284;MJDBOTE0001325	M-H	C8H10O2	3.4404	C06044	neg	-	-	Metabolism;Metabolism	Global and overview maps;Amino acid metabolism	Benzenoids	Phenols	137.0600934	0.062939489	32.1	-	-5.140273085	501-94-0	Tyrosols and derivatives	4678	9824	6.84E+04	4614	1.01E+04	1.44E+05	2.45E+05	2.35E+05	2.70E+05	2.43E+05	2.42E+05	2.68E+05	5248	4645	6431	9.38E+04	2.46E+04	2.61E+04	2.84E+05	1.92E+06	5.84E+05	1.56E+06	5.34E+05	1.36E+06	2.86E+05
neg_8706	2-Furancarboxylic acid	metab_20079	B(i)	map01100;map01120;map00365	Metabolic pathways;Microbial metabolism in diverse environments;Furfural degradation	HMDB0000617	M-H	C5H4O3	3.4301	C01546	neg	-	-	Metabolism;Metabolism;Metabolism	Global and overview maps;Global and overview maps;Xenobiotics biodegradation and metabolism	Organoheterocyclic compounds	Furans	111.007966	0.047200495	65.8	-	-7.155606226	88-14-2	Furoic acid and derivatives	3087	3378	5767	3219	3103	4913	5000	4515	5561	4687	4332	5182	4069	3500	3081	7421	4293	4453	4.55E+04	4.85E+04	3.85E+04	5.58E+04	3.71E+04	5.06E+04	1.52E+04
neg_8763	Hydroxytyrosol Acetate	metab_20142	B(ii)	-	-	HMDB0253298	M+FA-H	C10H12O4	3.3629	-	neg	-	-	-	-	Benzenoids	Phenols	241.0718923	0.048556276	-	42.5	0.665720213	-	Tyrosols and derivatives	8394	3.72E+04	1.60E+04	9309	7806	1.31E+04	5.36E+04	5.23E+04	5.77E+04	5.66E+04	5.34E+04	5.63E+04	1.34E+04	1.24E+04	1.32E+04	2.05E+04	1.45E+04	1.33E+04	1.12E+05	6.66E+04	1.31E+05	1.05E+05	9.85E+04	1.43E+05	4.43E+04
neg_8795	3-Methyl-1-(2,4,6-trihydroxyphenyl)-1-butanone	metab_20177	B(ii)	-	-	HMDB0033798	M+FA-H	C11H14O4	3.3287	C07350	neg	-	-	-	-	Organic oxygen compounds	Organooxygen compounds	255.0876462	0.010436315	-	34.6	1.115846554	26103-97-9	Carbonyl compounds	3.29E+05	3.10E+05	3.08E+05	5.16E+05	5.74E+05	3.14E+05	2.65E+05	2.67E+05	3.02E+05	2.68E+05	2.63E+05	2.66E+05	6.44E+05	3.94E+05	5.00E+05	5.50E+05	4.24E+05	4.48E+05	6.94E+04	7.60E+04	1.00E+05	8.70E+04	5.40E+04	8.00E+04	2.73E+05
neg_881	Syringic acid	metab_20194	B(i)	map00627;map01120	Aminobenzoate degradation;Microbial metabolism in diverse environments	HMDB0002085;HMDB0254615	M-H, M+Na-2H	C9H10O5	4.0601	C10833	neg	-	-	Metabolism;Metabolism	Xenobiotics biodegradation and metabolism;Global and overview maps	Benzenoids	Benzene and substituted derivatives	197.0453906	0.059215903	91	-	-0.789743333	530-57-4	Benzoic acids and derivatives	2.82E+04	2.45E+04	1.60E+04	2.43E+04	1.50E+04	1.60E+04	2.62E+04	2.42E+04	2.40E+04	2.81E+04	2.44E+04	2.52E+04	1.80E+04	1.42E+04	1.27E+04	1.56E+04	1.30E+04	1.85E+04	6.48E+04	2.84E+04	2.17E+04	4.45E+04	6.07E+04	3.21E+04	2.29E+04
neg_8856	2-Amino-3-cyclohexylpropanoic acid	metab_20245	B(ii)	-	-	HMDB0244979	M+FA-H	C9H17NO2	3.2662	-	neg	-	-	-	-	Organic acids and derivatives	Carboxylic acids and derivatives	216.124016	0.077371777	-	74.9	-0.67591811	-	Amino acids, peptides, and analogues	4741	1.03E+04	2809	5189	3596	3254	6386	6253	6385	6576	6191	5726	4371	4281	7411	1.36E+04	4749	8494	3.99E+04	9511	8349	8894	4.74E+04	1.26E+04	1.03E+04
neg_8868	3-Oxohexanoic acid	metab_20258	B(ii)	-	-	HMDB0010717;PW_C006725	M+FA-H	C6H10O3	3.2548	C02122	neg	-	-	-	-	Organic acids and derivatives	Keto acids and derivatives	175.0607745	0.057312961	-	35.2	-3.24912314	4380-91-0	Medium-chain keto acids and derivatives	1.19E+04	2.76E+04	1.95E+04	3.04E+04	4.29E+04	1.74E+04	2.20E+04	2.28E+04	2.22E+04	2.33E+04	2.36E+04	2.22E+04	2.56E+04	2.15E+04	1.75E+04	3.57E+04	1.27E+04	1.91E+04	6.54E+04	3.15E+04	5.06E+04	2.54E+04	7.76E+04	4.72E+04	3.03E+04
neg_8904	DL-Propargylglycine	metab_20298	B(ii)	-	-	HMDB0251529	3M-H	C5H7NO2	3.2142	-	neg	-	-	-	-	Organic acids and derivatives	Carboxylic acids and derivatives	338.1362182	0.028276124	-	43.5	1.354001808	-	Amino acids, peptides, and analogues	4.68E+04	7.31E+04	3.16E+04	3.14E+04	3.91E+04	3.65E+04	4.87E+04	5.18E+04	4.96E+04	5.12E+04	4.99E+04	4.66E+04	8.34E+04	5.69E+04	7.21E+04	4.01E+04	5.08E+04	3.79E+04	1.12E+05	6.47E+04	1.30E+05	1.34E+05	2.44E+05	1.15E+05	7.21E+04
neg_9	[(2R,3S,4R,5R)-3,4,5,6-Tetrahydroxy-1-oxohexan-2-yl] 2-hydroxypropanoate	metab_20402	B(ii)	-	-	HMDB0258037	2M-H, 2M+FA-H, 2M+Hac-H, M-H2O-H	C9H16O8	0.6689	-	neg	-	-	-	-	Lipids and lipid-like molecules	Fatty Acyls	549.1678131	0.06212026	-	33.6	1.141078162	-	Fatty alcohols	1.40E+05	2.87E+05	4.55E+04	2.12E+05	2.04E+05	1.15E+05	2.62E+05	2.65E+05	2.94E+05	2.77E+05	2.76E+05	2.69E+05	1.45E+05	2.37E+05	2.35E+05	1.40E+05	1.90E+05	1.87E+05	3.10E+05	7.09E+05	6.14E+05	8.23E+05	2.46E+05	5.52E+05	2.54E+05
neg_9071	Isoleucyl-Leucine	metab_20483	B(ii)	-	-	HMDB0028911	M-H2O-H	C12H24N2O3	3.0728	-	neg	-	-	-	-	Organic acids and derivatives	Carboxylic acids and derivatives	225.1608056	0.02401505	-	33	-0.188104972	-	Amino acids, peptides, and analogues	3.80E+05	1.32E+05	2.16E+05	4.19E+04	1.53E+05	3.09E+05	1.60E+05	1.60E+05	1.53E+05	1.62E+05	1.51E+05	1.55E+05	2.18E+05	3.59E+05	6.64E+04	8.35E+04	3.02E+05	1.64E+05	3.05E+05	5.02E+05	3.58E+05	4.35E+05	3.14E+05	3.40E+05	2.47E+05
neg_9094	3-Carboxy-2,3,4,9-tetrahydro-1H-pyrido[3,4-b]indole-1-propanoic acid	metab_20508	B(ii)	-	-	HMDB0034881	M+Cl	C15H16N2O4	3.0472	-	neg	-	-	-	-	Alkaloids and derivatives	Harmala alkaloids	323.080966	0.052097605	-	61.9	1.935652167	-	Not Available	2.90E+04	1.37E+04	2.13E+04	3.23E+04	2.33E+04	2.22E+04	1.31E+04	1.37E+04	1.49E+04	1.51E+04	1.43E+04	1.26E+04	5.12E+04	5.61E+04	7.63E+04	8.34E+04	4.77E+04	4.07E+04	3904	8982	6228	7471	5893	9110	2.33E+04
neg_9106	7,8-dihydromonapterin	metab_20522	B(ii)	map00790	Folate biosynthesis	HMDB0304238	2M+Hac-H	C9H13N5O4	3.0319	C21008	neg	-	-	Metabolism	Metabolism of cofactors and vitamins	Organoheterocyclic compounds	Pteridines and derivatives	569.2040574	0.055644932	-	50.9	-6.470864812	-	Pterins and derivatives	2.40E+05	2.04E+05	1.37E+05	2.00E+05	1.43E+05	1.82E+05	1.44E+05	1.45E+05	1.47E+05	1.45E+05	1.51E+05	1.40E+05	1.91E+05	1.63E+05	2.13E+05	7.78E+04	1.69E+05	1.60E+05	1340	1.16E+05	2.41E+04	1.03E+05	6737	8.94E+04	1.13E+05
pos_2575	3''-deamino-3''-oxonicotianamine	metab_2060	B(ii)	map01100;map01110;map00999	Metabolic pathways;Biosynthesis of secondary metabolites;Biosynthesis of various plant secondary metabolites	HMDB0304096	M+H-2H2O	C12H17N2O7-	0.6471	C15486	pos	-	-	Metabolism;Metabolism;Metabolism	Global and overview maps;Global and overview maps;Biosynthesis of other secondary metabolites	Organic acids and derivatives	Carboxylic acids and derivatives	266.0868665	0.104722398	-	38.5	-9.486655796	-	Amino acids, peptides, and analogues	0	1255	0	0	5.88E+05	1.04E+04	0	0	0	0	3800	0	2.48E+05	0	868.2	0	0	0	1.36E+05	4.19E+05	1.45E+05	5.39E+05	8.67E+04	4.05E+05	1.21E+05
neg_9390	Spectinomycin	metab_20836	B(ii)	-	-	HMDB0015055;PW_C009366	M-H2O-H	C14H24N2O7	2.7255	C02078	neg	Antibiotics	Aminoglycosides	-	-	Organoheterocyclic compounds	Dioxanes	313.1411647	0.014158263	-	34.2	1.970927958	1695-77-8	1,4-dioxanes	3.00E+04	1.95E+04	6.97E+04	3.56E+04	2.11E+04	5.26E+04	2.91E+04	3.15E+04	2.77E+04	2.96E+04	2.81E+04	2.88E+04	1.48E+04	6.67E+05	2.82E+05	5.18E+04	2.32E+05	5.85E+04	1.59E+04	1.28E+04	1.46E+04	1.16E+04	2.26E+04	1.36E+04	7.02E+04
neg_9402	Olprinone	metab_20850	B(ii)	-	-	HMDB0255959	M+FA-H	C14H10N4O	2.7131	-	neg	-	-	-	-	Organoheterocyclic compounds	Pyridines and derivatives	295.0858802	0.034496543	-	51.1	8.862260567	-	Bipyridines and oligopyridines	8.46E+04	6.60E+04	7.97E+04	1.74E+05	7.96E+04	6.85E+04	7.07E+04	6.64E+04	6.47E+04	6.82E+04	7.11E+04	6.57E+04	1.08E+05	7.99E+04	2.72E+05	1.78E+05	1.30E+05	1.05E+05	2.55E+04	5.37E+04	2.52E+04	3.87E+04	4.77E+04	6.38E+04	7.42E+04
neg_9498	Porphobilinogen	metab_20955	B(ii)	map01100;map01110;map00860;map01120;map01240	Metabolic pathways;Biosynthesis of secondary metabolites;Porphyrin metabolism;Microbial metabolism in diverse environments;Biosynthesis of cofactors	HMDB0000245;PW_C000166	M-H	C10H14N2O4	2.5829	C00931	neg	-	-	Metabolism;Metabolism;Metabolism;Metabolism;Metabolism	Global and overview maps;Global and overview maps;Metabolism of cofactors and vitamins;Global and overview maps;Global and overview maps	Organic nitrogen compounds	Organonitrogen compounds	225.0880176	0.062807445	-	61.1	-0.278044456	487-90-1	Amines	2.70E+04	2.25E+04	2.02E+04	1.98E+04	2.76E+04	2.21E+04	2.55E+04	2.47E+04	2.36E+04	2.22E+04	2.59E+04	2.39E+04	2.76E+04	2.33E+04	3.30E+04	2.77E+04	2.23E+04	2.28E+04	5.16E+05	2.63E+04	3.70E+04	4.15E+04	1.15E+06	6.07E+04	1.02E+05
neg_9504	Dextran	metab_20963	B(ii)	map01100;map00500	Metabolic pathways;Starch and sucrose metabolism	HMDB0247628	M+Na-2H	C18H32O16	2.5739	C00372	neg	-	-	Metabolism;Metabolism	Global and overview maps;Carbohydrate metabolism	Lipids and lipid-like molecules	Fatty Acyls	525.1466175	0.109179007	-	93.2	5.78121623	9004-54-0	Fatty acyl glycosides	1938	1.34E+05	1945	0	413.2	5820	9.54E+04	9.33E+04	9.37E+04	9.18E+04	1.02E+05	9.62E+04	5277	4.97E+04	2.22E+04	6.26E+04	1.49E+04	2.50E+04	1.36E+04	6.34E+04	2.88E+04	3.11E+04	1.60E+04	2.07E+04	2.65E+04
neg_9519	1-METHYLXANTHINE	metab_20979	B(i)	map01100;map01110;map01120;map00232	Metabolic pathways;Biosynthesis of secondary metabolites;Microbial metabolism in diverse environments;Caffeine metabolism	PW_C006745;HMDB0010738	M-H	C6H6N4O2	2.5587	C16358	neg	-	-	Metabolism;Metabolism;Metabolism;Metabolism	Global and overview maps;Global and overview maps;Global and overview maps;Biosynthesis of other secondary metabolites	Organoheterocyclic compounds	Imidazopyrimidines	165.0412923	0.019739558	39.4	-	-3.051834191	6136-37-4	Purines and purine derivatives	5.22E+04	2.95E+04	3.99E+04	3.32E+04	5.92E+04	4.06E+04	3.43E+04	3.60E+04	3.34E+04	3.55E+04	3.93E+04	3.47E+04	6.11E+04	4.42E+04	4.37E+04	7.82E+04	8.75E+04	9.01E+04	2.49E+05	1.50E+05	2.28E+05	1.28E+05	2.20E+05	1.50E+05	8.48E+04
pos_2610	1,5-Anhydro-d-mannitol	metab_2100	B(ii)	-	-	HMDB0244228	M+ACN+Na	C6H12O5	0.7185	C16538	pos	-	-	-	-	Organic oxygen compounds	Organooxygen compounds	228.0843084	0.110502126	-	32.3	0.397147645	-	Carbohydrates and carbohydrate conjugates	2.45E+05	6.47E+04	1.84E+04	1.45E+05	9.85E+04	8.38E+04	4.74E+04	5.14E+04	4.45E+04	5.27E+04	4.69E+04	5.38E+04	1.28E+05	1.02E+05	8.39E+04	2.47E+04	1.14E+05	4.83E+04	2.49E+04	6.24E+04	3.72E+04	4.31E+04	1.21E+04	3.59E+04	5.66E+04
neg_9563	N-hydroxy-L-tryptophan	metab_21028	B(ii)	-	-	HMDB0255152	M+FA-H	C11H12N2O3	2.5016	C19716	neg	-	-	-	-	Organoheterocyclic compounds	Indoles and derivatives	265.0833166	0.024178531	-	54.1	1.460553119	-	Indolyl carboxylic acids and derivatives	5.21E+04	1.31E+05	3.68E+04	8.56E+04	7.56E+04	3.99E+04	9.99E+04	9.92E+04	9.62E+04	1.09E+05	1.18E+05	1.04E+05	1.99E+05	6.07E+04	1.21E+05	4.12E+04	5.48E+04	4.34E+04	2.03E+05	1.45E+05	7.74E+04	2.11E+05	2.75E+05	7.79E+04	9.91E+04
neg_9570	4-Methylthio-2-Oxobutanoic Acid	metab_21036	B(i)	map01100;map01110;map01210;map00270;map00470;map00966;map01060	Metabolic pathways;Biosynthesis of secondary metabolites;2-Oxocarboxylic acid metabolism;Cysteine and methionine metabolism;D-Amino acid metabolism;Glucosinolate biosynthesis;Biosynthesis of plant secondary metabolites	LMFA01060170;HMDB0001553	M-H	C5H8O3S	2.4931	C01180	neg	-	-	Metabolism;Metabolism;Metabolism;Metabolism;Metabolism;Metabolism;Metabolism	Global and overview maps;Global and overview maps;Global and overview maps;Amino acid metabolism;Metabolism of other amino acids;Biosynthesis of other secondary metabolites;Chemical structure transformation maps	Lipids and lipid-like molecules	Fatty Acyls	147.0115117	0.040500546	55.8	-	-4.235946538	583-92-6	Fatty acids and conjugates	5.44E+05	9.32E+04	6.76E+04	1.79E+05	3.02E+05	1.15E+05	1.38E+05	1.35E+05	1.27E+05	7.18E+04	1.05E+05	1.14E+05	5.36E+05	3.69E+05	2.57E+05	4.29E+05	2.93E+05	3.83E+05	3.01E+04	5.42E+04	4.03E+04	6.05E+04	3.64E+04	1.12E+05	1.85E+05
neg_9644	2,3-Dihydroxycarbamazepine	metab_21118	B(ii)	map00982	Drug metabolism - cytochrome P450	PW_C040552;HMDB0060673	M+K-2H	C15H12N2O3	2.4169	C16603	neg	-	-	Metabolism	Xenobiotics biodegradation and metabolism	Organoheterocyclic compounds	Benzazepines	305.0341355	0.036753049	-	40.1	2.75280514	-	Dibenzazepines	1.38E+05	4.09E+04	2.28E+04	8.97E+04	1.03E+05	3.04E+04	9.18E+04	8.78E+04	9.00E+04	8.99E+04	9.44E+04	9.50E+04	1.16E+05	7.12E+04	8.49E+04	6.84E+04	6.77E+04	2.11E+04	7.21E+05	1.01E+05	1.78E+06	1.80E+05	7.04E+05	1.68E+06	2.92E+05
neg_9656	Deoxycytidine	metab_21131	B(ii)	map00240;map01100;map02010;map01232	Pyrimidine metabolism;Metabolic pathways;ABC transporters;Nucleotide metabolism	HMDB0000014;HMDB0250725;PW_C000008	M-H2O-H	C9H13N3O4	2.4059	C00881	neg	Nucleic acids	Nucleosides	Metabolism;Metabolism;Environmental Information Processing;Metabolism	Nucleotide metabolism;Global and overview maps;Membrane transport;Global and overview maps	Nucleosides, nucleotides, and analogues	Pyrimidine nucleosides	208.0726136	0.024439725	-	54.8	-0.665761695	951-77-9	Pyrimidine 2''-deoxyribonucleosides	8537	532.9	1762	3343	9980	8019	1263	1164	1977	2072	785.4	1835	197.6	459.7	185.6	9756	2797	5269	3.58E+04	1.65E+04	5493	6078	3.05E+04	1.19E+04	9535
neg_9695	Hydroxy Ritonavir	metab_21174	B(ii)	-	-	HMDB0061044	M-H	C37H48N6O6S2	2.3754	-	neg	-	-	-	-	Organic acids and derivatives	Hydroxy acids and derivatives	735.3062972	0.101716121	-	72.8	8.010762971	-	Medium-chain hydroxy acids and derivatives	0	0	5704	0	0	8636	0	2343	0	2069	0	0	0	1778	0	0	0	0	4.68E+05	5454	3.41E+04	1858	3.04E+05	2.80E+04	2.88E+04
neg_970	Isolimonic acid	metab_21180	B(ii)	-	-	HMDB0038170	M-H, M+Na-2H	C26H34O10	4.539	-	neg	-	-	-	-	Organoheterocyclic compounds	Naphthofurans	505.2063241	0.088914656	-	31.7	-3.154241459	-	Not Available	1.54E+05	1.34E+05	1.90E+05	2.56E+05	2.12E+05	1.55E+05	2.31E+05	2.73E+05	2.37E+05	2.34E+05	2.12E+05	2.38E+05	1.81E+05	1.06E+05	2.12E+04	9.44E+04	3.69E+04	1.01E+05	2172	5.31E+04	1.09E+04	1.52E+05	733.9	3.85E+04	8.19E+04
neg_9708	Didanosine	metab_21189	B(ii)	-	-	PW_C009350;HMDB0015037	M-H	C10H12N4O3	2.3754	C06953	neg	-	-	-	-	Nucleosides, nucleotides, and analogues	Purine nucleosides	235.0823648	0.015944499	-	50.7	-5.502072458	69655-05-6	Purine 2'',3''-dideoxyribonucleosides	6897	6683	6228	5779	9169	5736	6989	8421	7359	9422	7598	8571	6467	7151	7166	1.13E+04	6947	1.01E+04	6.42E+04	1.09E+04	1.18E+04	9961	1.67E+05	1.39E+04	1.76E+04
neg_9709	2-Methyl-3-hydroxy-5-formylpyridine-4-carboxylate	metab_21190	B(ii)	map00750;map01120	Vitamin B6 metabolism;Microbial metabolism in diverse environments	HMDB0006954;PW_C003016	M+FA-H	C8H7NO4	2.3754	C06050	neg	-	-	Metabolism;Metabolism	Metabolism of cofactors and vitamins;Global and overview maps	Organoheterocyclic compounds	Pyridines and derivatives	226.0356908	0.077314666	-	32.3	-0.109281198	-	Pyridinecarboxylic acids and derivatives	9.55E+04	1.52E+05	1.18E+05	9.05E+04	1.39E+05	9.77E+04	1.33E+05	1.29E+05	1.30E+05	1.40E+05	1.40E+05	1.38E+05	2.01E+05	1.11E+05	1.04E+05	9.53E+04	9.35E+04	8.75E+04	2.38E+05	1.48E+05	2.09E+05	1.99E+05	1.82E+05	1.55E+05	1.28E+05
neg_9714	Metkephamid	metab_21196	B(ii)	-	-	HMDB0254677	M+Cl	C29H40N6O6S	2.3708	-	neg	-	-	-	-	Organic acids and derivatives	Carboxylic acids and derivatives	635.2427344	0.102424574	-	92.9	0.548201645	-	Amino acids, peptides, and analogues	3.15E+04	0	1.21E+05	1829	1657	2.51E+04	1243	0	586.4	599.7	0	803.9	35.59	937.5	0	4.16E+05	4214	1.08E+05	0	0	35.16	0	1409	0	1.59E+04
neg_9736	Albaconazole	metab_21220	B(ii)	-	-	HMDB0248114	M+FA-H	C20H16ClF2N5O2	2.274	-	neg	-	-	-	-	Organoheterocyclic compounds	Diazanaphthalenes	476.0936855	0.01180486	-	55.9	-1.336837153	-	Benzodiazines	0	1.20E+04	271.2	828.1	0	0	1.21E+04	1.44E+04	1.21E+04	1.25E+04	7811	1.41E+04	4.49E+05	1.01E+05	1.01E+04	1740	1.34E+04	1.29E+04	1.14E+04	2.24E+04	7.75E+04	8.45E+04	1.95E+04	7.85E+04	3.53E+04
neg_9752	Alpha-Ketoisovaleric Acid	metab_21238	B(i)	map01100;map01110;map00770;map00290;map01210;map01240;map01230;map00966;map00280	Metabolic pathways;Biosynthesis of secondary metabolites;Pantothenate and CoA biosynthesis;Valine, leucine and isoleucine biosynthesis;2-Oxocarboxylic acid metabolism;Biosynthesis of cofactors;Biosynthesis of amino acids;Glucosinolate biosynthesis;Valine, leucine and isoleucine degradation	HMDB0000019;PW_C000012;MJDBOTE0001124	M-H	C5H8O3	2.2013	C00141	neg	Organic acids	Carboxylic acids	Metabolism;Metabolism;Metabolism;Metabolism;Metabolism;Metabolism;Metabolism;Metabolism;Metabolism	Global and overview maps;Global and overview maps;Metabolism of cofactors and vitamins;Amino acid metabolism;Global and overview maps;Global and overview maps;Global and overview maps;Biosynthesis of other secondary metabolites;Amino acid metabolism	Organic acids and derivatives	Keto acids and derivatives	115.0392449	0.025107329	38.5	-	-7.090320584	759-05-7	Short-chain keto acids and derivatives	6.30E+06	1.21E+06	1.31E+05	2.45E+06	3.41E+06	2.71E+06	1.47E+06	1.46E+06	1.41E+06	1.35E+06	1.41E+06	1.44E+06	4.86E+06	3.15E+06	5.34E+06	4.83E+06	4.37E+06	4.66E+06	3.33E+05	8.08E+05	5.41E+05	8.38E+05	2.81E+05	3.60E+05	1.91E+06
neg_9764	Carbadox	metab_21251	B(ii)	-	-	HMDB0031762;HMDB0259619	M-H2O-H	C11H10N4O4	2.1079	-	neg	-	-	-	-	Organoheterocyclic compounds	Diazanaphthalenes	243.051309	0.061886847	-	50	-4.024631315	6804/7/5	Benzodiazines	6932	9543	1.02E+04	7935	9053	8806	8003	6928	8326	8484	8084	9112	1.12E+05	8363	1.09E+04	1.09E+04	6347	6291	1.14E+05	1.07E+04	1.57E+04	1.31E+04	9.40E+04	1.02E+04	2.20E+04
neg_9766	Haloperidol glucuronide	metab_21253	B(ii)	-	-	HMDB0060904	M+Na-2H	C27H31ClFNO8	2.0879	-	neg	-	-	-	-	Organic oxygen compounds	Organooxygen compounds	572.1504526	0.089544477	-	60.4	6.462407261	-	Carbohydrates and carbohydrate conjugates	3867	1.23E+04	586	1.63E+04	1.21E+04	2.29E+04	4893	6372	5219	7026	4824	5420	1.83E+05	4.61E+04	1.08E+04	6807	4627	723.3	4.60E+04	4.97E+04	7.04E+04	1.94E+05	3.95E+04	3.02E+05	4.36E+04
neg_9771	3-(3,4-Dihydroxyphenyl)prop-2-enoic Acid	metab_21259	B(i)	-	-	;MJDBOTE0000794	M-H	C9H8O4	2.0794	-	neg	-	-	-	-	-	-	179.0345245	0.053316608	33.7	-	-2.542677982	-	-	2.13E+05	2.39E+04	1.90E+04	6.39E+04	1.29E+05	3.06E+04	3.11E+04	2.96E+04	3.11E+04	3.17E+04	3.25E+04	3.72E+04	2.98E+04	2.60E+04	3.67E+04	1.63E+05	6.30E+04	1.69E+05	1.07E+04	1.32E+04	7526	1.31E+04	1.59E+04	2.52E+04	3.38E+04
neg_978	Peperinic acid	metab_21268	B(ii)	-	-	HMDB0038181	M-H2O-H, M-H	C10H14O3	4.539	-	neg	-	-	-	-	Organoheterocyclic compounds	Benzofurans	181.0865802	0.014619738	-	35.3	-2.403792223	514-93-2	Not Available	6.71E+05	6.73E+05	7.93E+05	8.80E+05	9.07E+05	6.58E+05	7.78E+05	8.59E+05	8.30E+05	7.98E+05	7.84E+05	8.03E+05	8.94E+05	6.25E+05	3.28E+05	6.46E+05	3.87E+05	6.39E+05	1.70E+04	4.36E+05	2.53E+05	7.11E+05	2.32E+04	3.57E+05	5.10E+05
pos_1019	6-Hydroxypentadecanedioic acid	metab_213	B(ii)	-	-	HMDB0031885	M+Na, M+H-H2O	C15H28O5	4.7544	-	pos	-	-	-	-	Lipids and lipid-like molecules	Fatty Acyls	311.1825692	0.023276608	-	38.9	-1.129359687	38076-52-7	Fatty acids and conjugates	6.97E+05	1.51E+05	4.74E+05	8.76E+05	7.59E+05	5.73E+05	3.51E+05	3.59E+05	3.58E+05	3.74E+05	3.51E+05	3.57E+05	6.41E+05	3.25E+05	6.31E+05	2.91E+05	4.09E+05	6.61E+05	2.29E+04	3.46E+05	9.61E+04	4.30E+05	3.14E+04	2.20E+05	3.75E+05
neg_9921	Isopentenyl adenosine	metab_21425	B(ii)	map01110;map00908	Biosynthesis of secondary metabolites;Zeatin biosynthesis	HMDB0304396	M+K-2H	C15H21N5O4	2.039	C16427	neg	-	-	Metabolism;Metabolism	Global and overview maps;Metabolism of terpenoids and polyketides	Nucleosides, nucleotides, and analogues	Purine nucleosides	372.1051997	0.023631289	-	41.4	-8.234004229	7724-76-7	Not Available	1158	2133	502.6	0	5432	1335	2981	1291	765	1209	793.7	1732	2629	695	0	3398	1346	1778	2.29E+05	3628	1.17E+04	3848	2.00E+05	2823	2.46E+04
neg_9942	Aciclovir	metab_21448	B(ii)	map04976	Bile secretion	HMDB0014925;MJDBOTE0001429	M+Na-2H	C8H11N5O3	2.0246	C06810	neg	-	-	Organismal Systems	Digestive system	Organoheterocyclic compounds	Imidazopyrimidines	246.062108	0.047098498	-	33	5.557662394	59277-89-3	Purines and purine derivatives	6.85E+04	5.55E+04	7.66E+04	5.04E+04	8.45E+04	7.29E+04	6.28E+04	5.68E+04	5.91E+04	6.77E+04	6.23E+04	5.92E+04	9.91E+04	6.38E+04	3.73E+04	8.86E+04	4.24E+04	4.98E+04	3.82E+05	1.04E+05	1.57E+05	1.23E+05	2.73E+05	1.11E+05	1.00E+05
neg_9951	3',5'-Cyclic GMP	metab_21458	B(i)	map01100;map00230;map04976;map04970;map04540;map04714;map04270;map04921;map04713;map04923;map04925;map04924;map04022;map04740;map04730;map04744;map04611	Metabolic pathways;Purine metabolism;Bile secretion;Salivary secretion;Gap junction;Thermogenesis;Vascular smooth muscle contraction;Oxytocin signaling pathway;Circadian entrainment;Regulation of lipolysis in adipocytes;Aldosterone synthesis and secretion;Renin secretion;cGMP-PKG signaling pathway;Olfactory transduction;Long-term depression;Phototransduction;Platelet activation	HMDB0001314	M-H	C10H12N5O7P	2.0157	C00942	neg	Nucleic acids	Cyclic nucleotides	Metabolism;Metabolism;Organismal Systems;Organismal Systems;Cellular Processes;Organismal Systems;Organismal Systems;Organismal Systems;Organismal Systems;Organismal Systems;Organismal Systems;Organismal Systems;Environmental Information Processing;Organismal Systems;Organismal Systems;Organismal Systems;Organismal Systems	Global and overview maps;Nucleotide metabolism;Digestive system;Digestive system;Cellular community - eukaryotes;Environmental adaptation;Circulatory system;Endocrine system;Environmental adaptation;Endocrine system;Endocrine system;Endocrine system;Signal transduction;Sensory system;Nervous system;Sensory system;Immune system	Nucleosides, nucleotides, and analogues	Purine nucleotides	344.0404627	0.058394477	89.7	-	0.883194163	7665-99-8	Cyclic purine nucleotides	2.33E+04	3.00E+04	0	3714	4257	6401	1.44E+04	1.37E+04	1.43E+04	1.42E+04	1.54E+04	1.38E+04	7.07E+04	2.13E+04	6096	7935	1.02E+04	2.04E+04	6.83E+04	4.01E+04	3.26E+04	4.99E+04	4.36E+04	5.83E+04	2.60E+04
neg_9968	3-Hydroxy-2-methylpyridine-4,5-dicarboxylate	metab_21476	B(ii)	map00750;map01120	Vitamin B6 metabolism;Microbial metabolism in diverse environments	PW_C003017;HMDB0006955	M-H	C8H7NO5	1.9999	C04604	neg	-	-	Metabolism;Metabolism	Metabolism of cofactors and vitamins;Global and overview maps	Organoheterocyclic compounds	Pyridines and derivatives	196.0248852	0.031700137	-	50.8	-1.32299775	-	Pyridinecarboxylic acids and derivatives	2.27E+04	3.00E+04	2.27E+04	1.73E+04	2.87E+04	2.01E+04	2.77E+04	2.54E+04	2.66E+04	2.75E+04	2.84E+04	2.76E+04	4.41E+04	3.42E+04	2.65E+04	2.18E+04	2.20E+04	2.10E+04	4.46E+04	3.55E+04	4.05E+04	4.17E+04	4.01E+04	3.90E+04	2.69E+04
neg_9978	5'-Thymidylic Acid	metab_21487	B(i)	map00240;map01100;map01232;map01523	Pyrimidine metabolism;Metabolic pathways;Nucleotide metabolism;Antifolate resistance	HMDB0001227	M-H	C10H15N2O8P	1.9878	C00364	neg	Nucleic acids	Nucleotides	Metabolism;Metabolism;Metabolism;Human Diseases	Nucleotide metabolism;Global and overview maps;Global and overview maps;Drug resistance: antineoplastic	Nucleosides, nucleotides, and analogues	Pyrimidine nucleotides	321.0495981	0.032615276	87.4	-	0.845875769	365-07-1	Pyrimidine deoxyribonucleotides	7.29E+04	1.06E+05	9005	4.13E+04	4.99E+04	2.54E+04	6.19E+04	5.74E+04	6.29E+04	6.31E+04	6.15E+04	6.21E+04	1.34E+05	5.05E+05	6.94E+04	1.20E+05	7.58E+04	3.26E+04	1.03E+06	1.52E+05	1.24E+06	1.74E+05	7.58E+05	1.23E+05	2.31E+05
neg_9996	2,4(1H,3H)-Pyrimidinedione, 5-fluoro-1-(tetrahydro-2-furanyl)-, (R)-	metab_21507	B(ii)	map00983	Drug metabolism - other enzymes	HMDB0246215	M+K-2H	C8H9FN2O3	1.9612	C12673	neg	-	-	Metabolism	Xenobiotics biodegradation and metabolism	Organoheterocyclic compounds	Diazines	237.0074541	0.053795603	-	71.9	-4.355946597	-	Pyrimidines and pyrimidine derivatives	827.7	1577	2444	1516	1602	2979	1657	1319	1678	1358	939.8	1034	621.2	1621	3089	5047	1962	946.9	8.35E+04	3067	3016	1239	5.14E+04	4194	9316
neg_2669	1-Pyrroline-5-carboxylic acid	metab_21511	B(ii)	map01100;map01110;map00330;map01230;map00250;map00332	Metabolic pathways;Biosynthesis of secondary metabolites;Arginine and proline metabolism;Biosynthesis of amino acids;Alanine, aspartate and glutamate metabolism;Carbapenem biosynthesis	HMDB0001301;PW_C001003	2M-H	C5H7NO2	2.5061	C03912	neg	-	-	Metabolism;Metabolism;Metabolism;Metabolism;Metabolism;Metabolism	Global and overview maps;Global and overview maps;Amino acid metabolism;Global and overview maps;Amino acid metabolism;Biosynthesis of other secondary metabolites	Organic acids and derivatives	Carboxylic acids and derivatives	225.0880133	0.072896947	-	44.3	-0.297075094	2906-39-0;64199-88-8	Amino acids, peptides, and analogues	2.78E+04	4.05E+04	3.29E+04	3.27E+04	2.83E+04	2.21E+04	3.28E+04	3.47E+04	3.48E+04	3.47E+04	3.70E+04	3.55E+04	6.88E+04	3.53E+04	6.12E+04	4.36E+04	3.85E+04	4.09E+04	4.88E+04	4.58E+04	7.82E+04	9.29E+04	7.54E+04	6.10E+04	4.26E+04
neg_4424	11-Ketoetiocholanolone	metab_21512	B(ii)	-	-	HMDB0006031;LMST02020087	M+FA-H	C19H28O3	5.2542	C14552	neg	-	-	-	-	Lipids and lipid-like molecules	Steroids and steroid derivatives	349.2023967	0.066454256	-	57.7	1.147566577	739-27-5	Androstane steroids	7.97E+04	2.96E+04	2.90E+04	8.25E+04	3.14E+04	7.31E+04	2.48E+04	2.43E+04	2.73E+04	2.29E+04	2.53E+04	2.35E+04	5.85E+04	3.43E+04	1.28E+05	4.25E+04	1.11E+05	5.94E+04	5262	1.19E+04	5426	1.40E+04	1.56E+04	1.14E+04	3.81E+04
neg_7408	APC	metab_21519	B(ii)	map00983	Drug metabolism - other enzymes	HMDB0060661;PW_C040679	M+FA-H	C33H38N4O8	5.2972	C16542	neg	-	-	Metabolism	Xenobiotics biodegradation and metabolism	Organic oxygen compounds	Organooxygen compounds	663.2680653	0.044786344	-	79.4	1.45277744	-	Carbonyl compounds	3.29E+04	5.35E+04	4.10E+04	6.34E+04	1.10E+05	1.15E+05	7.17E+04	7.60E+04	6.79E+04	4.43E+04	5.50E+04	6.55E+04	2.97E+04	8.43E+04	3.69E+04	6.83E+04	8.00E+04	6.61E+04	6.47E+05	8.59E+04	5.95E+04	1.08E+05	4.29E+05	9.39E+04	1.40E+05
neg_1844	Aspartic Acid	metab_21522	B(i)	map00997;map02010;map01240;map00270;map01200;map00998;map00999;map00250;map04974;map00410;map02030;map00770;map00470;map00710;map04080;map01064;map01060;map01100;map00220;map00300;map01120;map01210;map00340;map01230;map00260;map00261;map01110;map00760;map00460;map02020;map00970;map05230;map01070	Biosynthesis of various other secondary metabolites;ABC transporters;Biosynthesis of cofactors;Cysteine and methionine metabolism;Carbon metabolism;Biosynthesis of various antibiotics;Biosynthesis of various plant secondary metabolites;Alanine, aspartate and glutamate metabolism;Protein digestion and absorption;beta-Alanine metabolism;Bacterial chemotaxis;Pantothenate and CoA biosynthesis;D-Amino…	HMDB0000191;HMDB0006483;MJDBOTE0000530	M-H	C4H7NO4	0.583	C00049	neg	Peptides;Hormones and transmitters	Amino acids;Neurotransmitters	Metabolism;Environmental Information Processing;Metabolism;Metabolism;Metabolism;Metabolism;Metabolism;Metabolism;Organismal Systems;Metabolism;Cellular Processes;Metabolism;Metabolism;Metabolism;Environmental Information Processing;Metabolism;Metabolism;Metabolism;Metabolism;Metabolism;Metabolism;Metabolism;Metabolism;Metabolism;Metabolism;Metabolism;Metabolism;Metabolism;Metabolism;Environmenta…	Biosynthesis of other secondary metabolites;Membrane transport;Global and overview maps;Amino acid metabolism;Global and overview maps;Biosynthesis of other secondary metabolites;Biosynthesis of other secondary metabolites;Amino acid metabolism;Digestive system;Metabolism of other amino acids;Cell motility;Metabolism of cofactors and vitamins;Metabolism of other amino acids;Energy metabolism;Sign…	Organic acids and derivatives	Carboxylic acids and derivatives	132.0295159	0.032805364	92.1	-	-5.377378957	617-45-8;56-84-8;1783-96-6	Amino acids, peptides, and analogues	1.85E+05	1.78E+05	1.11E+05	8.06E+04	1.44E+05	5.12E+05	1.60E+05	1.50E+05	1.71E+05	1.63E+05	1.66E+05	1.56E+05	2.86E+05	2.26E+05	1.05E+05	2.17E+05	1.88E+05	2.74E+05	4.36E+05	3.55E+05	5.93E+05	2.83E+05	2.94E+05	3.12E+05	2.13E+05
neg_8142	Benzoic Acid	metab_21523	B(i)	map00627;map01120	Aminobenzoate degradation;Microbial metabolism in diverse environments	HMDB0006115;HMDB0304270;HMDB0303719;HMDB0013676;HMDB0004461;HMDB0001870;HMDB0013677;MJDBOTE0000832	M-H	C7H6O2	4.1615	C09815	neg	-	-	Metabolism;Metabolism	Xenobiotics biodegradation and metabolism;Global and overview maps	Benzenoids	Benzene and substituted derivatives	121.0286968	0.018171403	38.9	-	-6.606428915	65-85-0;100-52-7;99-10-5;303-07-1;55-21-0	Benzoyl derivatives	4.74E+06	1.45E+06	1.37E+06	2.80E+06	3.62E+06	1.93E+06	1.91E+06	1.80E+06	1.82E+06	1.94E+06	1.85E+06	1.96E+06	2.81E+06	1.72E+06	2.36E+06	4.64E+06	2.67E+06	4.48E+06	5.43E+05	1.17E+06	7.41E+05	1.04E+06	5.87E+05	1.53E+06	1.91E+06
neg_7370	Cynaropicrin	metab_21526	B(ii)	-	-	HMDB0036423	M-H	C19H22O6	5.3909	C09385	neg	-	-	-	-	Lipids and lipid-like molecules	Prenol lipids	345.1349235	0.043407335	-	77.6	1.622234702	35730-78-0	Terpene lactones	5.10E+04	3.13E+04	7.15E+04	5.89E+04	8.95E+04	6.80E+04	4.78E+04	4.61E+04	4.24E+04	4.91E+04	4.56E+04	4.32E+04	6.51E+04	7.14E+04	1.51E+04	4.55E+04	4.85E+04	2.53E+04	4.94E+05	6.87E+04	1.17E+05	7.74E+04	4.57E+05	7.91E+04	9.42E+04
neg_10779	D-Glucuronic Acid	metab_21530	B(i)	map01100;map01250;map01240;map00520;map00040;map00562;map00053	Metabolic pathways;Biosynthesis of nucleotide sugars;Biosynthesis of cofactors;Amino sugar and nucleotide sugar metabolism;Pentose and glucuronate interconversions;Inositol phosphate metabolism;Ascorbate and aldarate metabolism	HMDB0006355;HMDB0000127;PW_C000082;MJDBOTE0000680	M-H	C6H10O7	0.6297	C00191	neg	Carbohydrates	Monosaccharides	Metabolism;Metabolism;Metabolism;Metabolism;Metabolism;Metabolism;Metabolism	Global and overview maps;Global and overview maps;Global and overview maps;Carbohydrate metabolism;Carbohydrate metabolism;Carbohydrate metabolism;Carbohydrate metabolism	Organoheterocyclic compounds	Furofurans	193.0350626	0.024160352	79.4	-	-1.616188877	32449-92-6;6556-12-3;70021-34-0	Isosorbides	9.41E+05	7.86E+05	3.76E+05	4.29E+05	3.91E+05	3.86E+05	5.82E+05	6.00E+05	6.24E+05	6.13E+05	6.23E+05	6.09E+05	6.64E+05	6.86E+05	5.26E+05	3.41E+05	4.02E+05	4.08E+05	1.08E+06	7.43E+05	1.12E+06	1.25E+06	7.87E+05	8.46E+05	5.75E+05
neg_2124	D-Sedoheptulose 7-phosphate	metab_21531	B(ii)	map01100;map01110;map01250;map01120;map01200;map00710;map00540;map01230;map00030	Metabolic pathways;Biosynthesis of secondary metabolites;Biosynthesis of nucleotide sugars;Microbial metabolism in diverse environments;Carbon metabolism;Carbon fixation in photosynthetic organisms;Lipopolysaccharide biosynthesis;Biosynthesis of amino acids;Pentose phosphate pathway	HMDB0001068;PW_C000843	M-H	C7H15O10P	1.1047	C05382	neg	-	-	Metabolism;Metabolism;Metabolism;Metabolism;Metabolism;Metabolism;Metabolism;Metabolism;Metabolism	Global and overview maps;Global and overview maps;Global and overview maps;Global and overview maps;Global and overview maps;Energy metabolism;Glycan biosynthesis and metabolism;Global and overview maps;Carbohydrate metabolism	Organic oxygen compounds	Organooxygen compounds	289.0332817	0.039592705	-	32.3	0.947421892	89927-08-2;2646-35-7	Carbohydrates and carbohydrate conjugates	0	1404	565.5	18.55	0	0	2843	3228	3052	1478	1728	1338	8.05E+04	9952	0	0	0	0	1.55E+04	1.13E+04	8.16E+04	1.09E+05	4912	5.41E+04	1.38E+04
neg_4781	Genistein	metab_21535	B(i)	map00943;map01100;map01110;map01061	Isoflavonoid biosynthesis;Metabolic pathways;Biosynthesis of secondary metabolites;Biosynthesis of phenylpropanoids	HMDB0003217;LMPK12050218;MJDBOTE0000378	M-H	C15H10O5	5.6966	C06563	neg	-	-	Metabolism;Metabolism;Metabolism;Metabolism	Biosynthesis of other secondary metabolites;Global and overview maps;Global and overview maps;Chemical structure transformation maps	Phenylpropanoids and polyketides	Isoflavonoids	269.0458519	0.012194433	96	-	1.129078049	446-72-0;529-59-9	Isoflav-2-enes	1.86E+05	1.20E+05	3.34E+05	1.08E+05	9.43E+04	1.10E+06	4.46E+05	4.49E+05	4.37E+05	4.35E+05	4.01E+05	4.27E+05	5.13E+04	1.13E+05	8.41E+04	5.77E+05	8.09E+05	6.49E+05	3.26E+07	6.84E+05	1.38E+06	1.45E+05	3.54E+07	3.41E+05	3.38E+06
neg_8913	Imazamethabenz-methyl	metab_21536	B(ii)	-	-	HMDB0034913	M+Na-2H	C16H20N2O3	3.2069	C11494	neg	-	-	-	-	Benzenoids	Benzene and substituted derivatives	309.1193991	0.047504705	-	44.2	-9.235608916	81405-85-8	Benzoic acids and derivatives	1862	4398	2234	776.3	359.9	1901	3640	4411	3372	3390	3873	2977	5028	2528	4348	2847	5005	1801	1.44E+05	1.38E+05	2.04E+05	7.75E+04	5.54E+05	1.86E+05	6.81E+04
neg_9878	Isocitric Acid	metab_21537	B(i)	map01100;map00630;map01110;map05230;map01120;map01240;map01210;map01070;map00720;map01230;map01200;map04922;map00020;map01066;map01065;map01064;map01063;map01062;map01061;map01060	Metabolic pathways;Glyoxylate and dicarboxylate metabolism;Biosynthesis of secondary metabolites;Central carbon metabolism in cancer;Microbial metabolism in diverse environments;Biosynthesis of cofactors;2-Oxocarboxylic acid metabolism;Biosynthesis of plant hormones;Carbon fixation pathways in prokaryotes;Biosynthesis of amino acids;Carbon metabolism;Glucagon signaling pathway;Citrate cycle (TCA …	PW_C000125;HMDB0000193;HMDB0001874;HMDB0033717;HMDB0304324	M-H2O-H	C6H8O7	2.0583	C00311	neg	Organic acids	Carboxylic acids	Metabolism;Metabolism;Metabolism;Human Diseases;Metabolism;Metabolism;Metabolism;Metabolism;Metabolism;Metabolism;Metabolism;Organismal Systems;Metabolism;Metabolism;Metabolism;Metabolism;Metabolism;Metabolism;Metabolism;Metabolism	Global and overview maps;Carbohydrate metabolism;Global and overview maps;Cancer: overview;Global and overview maps;Global and overview maps;Global and overview maps;Chemical structure transformation maps;Energy metabolism;Global and overview maps;Global and overview maps;Endocrine system;Carbohydrate metabolism;Chemical structure transformation maps;Chemical structure transformation maps;Chemica…	Organic acids and derivatives	Carboxylic acids and derivatives	173.0087176	0.092897675	53.2	-	-2.311276445	30810-51-6;6061-97-8;320-77-4	Tricarboxylic acids and derivatives	0	385.8	0	0	0	0	0	0	0	0	0	0	1267	0	0	0	129.7	0	2.85E+04	986.2	750.4	1210	5.10E+04	761.6	8908
neg_7119	Kaempferol	metab_21539	B(i)	map01100;map00941;map01110;map01061;map00944	Metabolic pathways;Flavonoid biosynthesis;Biosynthesis of secondary metabolites;Biosynthesis of phenylpropanoids;Flavone and flavonol biosynthesis	LMPK12110003;HMDB0032008;HMDB0005801;MJDBOTE0000798	M-H	C15H10O6	5.6254	C05903	neg	-	-	Metabolism;Metabolism;Metabolism;Metabolism;Metabolism	Global and overview maps;Biosynthesis of other secondary metabolites;Global and overview maps;Chemical structure transformation maps;Biosynthesis of other secondary metabolites	Phenylpropanoids and polyketides	Flavonoids	285.0407407	0.119817944	58.5	-	0.975751111	80714-53-0;520-18-3	Flavonoid glycosides	0	0	0	0	0	736.5	461.4	0	921.8	926	439.5	2270	0	0	0	971.8	1053	0	2.33E+05	2311	3606	909.2	2.47E+05	983.5	2.19E+04
neg_10819	L-Xylonic acid	metab_21541	B(ii)	map00040;map00053	Pentose and glucuronate interconversions;Ascorbate and aldarate metabolism	HMDB0242183;HMDB0059750;HMDB0060256	M-H	C5H10O6	0.6062	C05411	neg	-	-	Metabolism;Metabolism	Carbohydrate metabolism;Carbohydrate metabolism	Organic oxygen compounds	Organooxygen compounds	165.0399701	0.055940639	-	41.5	-2.960167194	4172-44-5;526-91-0	Carbohydrates and carbohydrate conjugates	3.19E+04	2.60E+04	8833	1.51E+04	1.88E+04	3.09E+04	2.19E+04	2.35E+04	2.43E+04	2.50E+04	2.45E+04	2.55E+04	3.04E+04	2.41E+04	1.19E+04	4.36E+04	2.13E+04	4.29E+04	1.32E+06	3.56E+04	4.96E+04	4.71E+04	6.33E+05	3.62E+04	9.59E+04
neg_812	Malic acid	metab_21542	B(i)	map01110;map05211;map01200;map00620;map00020;map00630;map04964;map00710;map04922;map01066;map01065;map04742;map01063;map01062;map01061;map01060;map01100;map01120;map05200;map00680;map01064;map00720;map02020;map05230;map01070	Biosynthesis of secondary metabolites;Renal cell carcinoma;Carbon metabolism;Pyruvate metabolism;Citrate cycle (TCA cycle);Glyoxylate and dicarboxylate metabolism;Proximal tubule bicarbonate reclamation;Carbon fixation in photosynthetic organisms;Glucagon signaling pathway;Biosynthesis of alkaloids derived from terpenoid and polyketide;Biosynthesis of alkaloids derived from histidine and purine;T…	HMDB0000156;PW_C000592	M-H2O-H, M-H	C4H6O5	0.6773	C00149	neg	Organic acids	Carboxylic acids	Metabolism;Human Diseases;Metabolism;Metabolism;Metabolism;Metabolism;Organismal Systems;Metabolism;Organismal Systems;Metabolism;Metabolism;Organismal Systems;Metabolism;Metabolism;Metabolism;Metabolism;Metabolism;Metabolism;Human Diseases;Metabolism;Metabolism;Metabolism;Environmental Information Processing;Human Diseases;Metabolism	Global and overview maps;Cancer: specific types;Global and overview maps;Carbohydrate metabolism;Carbohydrate metabolism;Carbohydrate metabolism;Excretory system;Energy metabolism;Endocrine system;Chemical structure transformation maps;Chemical structure transformation maps;Sensory system;Chemical structure transformation maps;Chemical structure transformation maps;Chemical structure transformati…	Organic acids and derivatives	Hydroxy acids and derivatives	133.0134992	0.007418463	73	-	-5.578953507	617-48-1;97-67-6;6915-15-7	Beta hydroxy acids and derivatives	6.27E+05	1.21E+06	1.05E+06	3.85E+05	6.67E+05	1.17E+06	1.18E+06	1.20E+06	1.26E+06	1.23E+06	1.23E+06	1.23E+06	2.48E+06	1.37E+06	8.27E+05	1.28E+06	7.99E+05	1.49E+06	1.25E+07	2.10E+06	3.39E+06	1.15E+06	6.94E+06	2.84E+06	2.19E+06
neg_10523	Malonic Acid	metab_21543	B(i)	map00240;map01100;map01212;map00061;map00410	Pyrimidine metabolism;Metabolic pathways;Fatty acid metabolism;Fatty acid biosynthesis;beta-Alanine metabolism	HMDB0000691;PW_C000543;LMFA01170041	M-H	C3H4O4	0.7165	C00383	neg	Organic acids	Carboxylic acids	Metabolism;Metabolism;Metabolism;Metabolism;Metabolism	Nucleotide metabolism;Global and overview maps;Global and overview maps;Lipid metabolism;Metabolism of other amino acids	Organic acids and derivatives	Carboxylic acids and derivatives	103.0028552	0.021674141	52.1	-	-7.950730428	141-82-2	Dicarboxylic acids and derivatives	1.28E+04	8620	6780	8533	1.44E+04	1.75E+04	1.10E+04	1.05E+04	1.18E+04	1.28E+04	1.14E+04	1.16E+04	1.17E+04	8506	5673	1.74E+04	7940	1.49E+04	7.58E+04	1.22E+04	2.13E+04	1.60E+04	3.14E+04	1.77E+04	1.62E+04
neg_2029	Maltotriose	metab_21544	B(ii)	map04973;map02010	Carbohydrate digestion and absorption;ABC transporters	HMDB0001262;HMDB0038852;MJDBOTE0000606	M-H	C18H32O16	0.9233	C01835	neg	-	-	Organismal Systems;Environmental Information Processing	Digestive system;Membrane transport	Organic oxygen compounds	Organooxygen compounds	503.1623115	0.027351662	-	90.6	1.096824094	1109-28-0;6118-87-2	Carbohydrates and carbohydrate conjugates	7.81E+04	1.77E+05	4.79E+04	1.37E+05	1.45E+05	1.32E+05	1.76E+05	1.97E+05	1.86E+05	1.80E+05	1.86E+05	1.89E+05	5.26E+04	1.14E+05	1.49E+05	7.96E+04	1.19E+05	9.27E+04	1.64E+05	3.33E+05	3.75E+05	3.73E+05	1.28E+05	2.64E+05	1.51E+05
neg_10742	N-Acetylneuraminic Acid	metab_21546	B(i)	map01100;map00520;map01250;map00541	Metabolic pathways;Amino sugar and nucleotide sugar metabolism;Biosynthesis of nucleotide sugars;O-Antigen nucleotide sugar biosynthesis	HMDB0246275;PW_C000155;HMDB0000773;HMDB0000230;MJDBOTE0001105	M-H	C11H19NO9	0.6453	C00270	neg	Carbohydrates	Monosaccharides	Metabolism;Metabolism;Metabolism;Metabolism	Global and overview maps;Carbohydrate metabolism;Global and overview maps;Glycan biosynthesis and metabolism	Organic oxygen compounds	Organooxygen compounds	308.0990798	0.005077386	91	-	1.213213333	21646-00-4;131-48-6;19342-33-7	Carbohydrates and carbohydrate conjugates	7.96E+05	3.60E+05	1.77E+06	1.20E+06	5.78E+05	1.61E+06	1.39E+06	1.46E+06	1.51E+06	1.42E+06	1.51E+06	1.53E+06	8.24E+05	6.44E+05	1.04E+06	2.88E+06	1.52E+06	2.77E+06	3.81E+05	4.91E+05	6.03E+05	4.18E+05	3.05E+05	3.35E+05	9.32E+05
neg_6219	N-Choloylglycine	metab_21547	B(ii)	map01100;map04976;map04979;map00121;map00120	Metabolic pathways;Bile secretion;Cholesterol metabolism;Secondary bile acid biosynthesis;Primary bile acid biosynthesis	HMDB0255104;HMDB0000138;HMDB0000148	M+Cl	C26H43NO6	6.4025	C01921	neg	Steroids	24-Carbon atoms	Metabolism;Organismal Systems;Organismal Systems;Metabolism;Metabolism	Global and overview maps;Digestive system;Digestive system;Lipid metabolism;Lipid metabolism	Lipids and lipid-like molecules	Steroids and steroid derivatives	500.2787174	0.037826877	-	35.5	0.597415534	475-31-0;56-86-0	Bile acids, alcohols and derivatives	1.43E+05	3.68E+05	3.63E+05	4.68E+05	1.16E+06	2.02E+05	4.00E+05	3.92E+05	4.03E+05	3.80E+05	3.81E+05	4.03E+05	2.73E+06	1.08E+06	6.02E+05	1.85E+05	7.32E+05	6.25E+05	1.63E+05	7.37E+04	1.71E+04	7.31E+04	6.20E+04	1.37E+04	5.23E+05
neg_10477	Panose	metab_21551	B(i)	-	-	HMDB0029937;HMDB0011729	M+FA-H	C18H32O16	0.8685	C00713	neg	-	-	-	-	Organic oxygen compounds	Organooxygen compounds	549.1678129	0.010212995	36.5	-	1.140651573	33401-87-5;470-69-9	Carbohydrates and carbohydrate conjugates	8.92E+04	2.24E+05	3.45E+04	1.57E+05	1.37E+05	1.62E+05	2.30E+05	2.52E+05	2.51E+05	2.22E+05	2.44E+05	2.39E+05	3.08E+04	1.32E+05	1.30E+05	7.81E+04	1.34E+05	1.09E+05	3.08E+05	6.23E+05	5.67E+05	6.77E+05	2.57E+05	4.45E+05	2.01E+05
neg_8887	Phenol sulphate	metab_21552	B(ii)	-	-	PW_C040399;HMDB0060015	M-H	C6H6O4S	3.2383	C02180;C00850	neg	-	-	-	-	Organic acids and derivatives	Organic sulfuric acids and derivatives	172.9909409	0.043599337	-	48.3	-2.657172551	937-34-8	Arylsulfates	6961	3043	9961	6200	6700	2.03E+04	6099	6797	6840	7344	7144	6633	5.59E+04	1.76E+04	3162	3.13E+04	1.16E+05	1.28E+05	665.1	600.3	371.8	1797	3956	2110	1.80E+04
pos_27	Histidylproline	metab_2198	B(ii)	-	-	HMDB0028893;HMDB0304781	M+H, M+NH4, M+K, M+Na, M+H-H2O	C11H16N4O3	2.3182	-	pos	-	-	-	-	Organic acids and derivatives	Carboxylic acids and derivatives	253.1278854	0.019013221	-	31.6	-6.470568391	20930-58-9	Amino acids, peptides, and analogues	3.31E+04	1.70E+05	4.08E+04	4.56E+04	4.87E+04	3.62E+04	1.41E+05	1.50E+05	1.37E+05	1.41E+05	1.50E+05	1.46E+05	7.64E+04	8.92E+04	8.35E+04	5.67E+04	2.45E+05	1.04E+05	5.20E+06	4.75E+06	6.45E+06	2.46E+06	2.02E+07	6.62E+06	2.15E+06
pos_102	Cellobioside	metab_224	B(ii)	-	-	HMDB0249793	M+NH4, M+Na, M+K, M+H	C14H26O10	2.8159	-	pos	-	-	-	-	Organic oxygen compounds	Organooxygen compounds	372.1862602	0.009567731	-	51.1	-0.458577535	-	Carbohydrates and carbohydrate conjugates	3.38E+04	8.13E+04	3.85E+04	3.35E+04	7.42E+04	3.18E+04	7.69E+04	7.64E+04	9.33E+04	8.70E+04	7.97E+04	8.99E+04	8.56E+04	5.12E+04	8.56E+04	5.10E+04	9.00E+04	4.57E+04	3.72E+06	3.15E+06	4.31E+06	1.62E+06	1.32E+07	4.14E+06	1.43E+06
pos_276	3-ketosphinganine	metab_2265	B(i)	map00600;map01100	Sphingolipid metabolism;Metabolic pathways	HMDB0001480;LMSP01020002	M+H-2H2O, M+H-H2O, M+H	C18H37NO2	5.799	C02934	pos	-	-	Metabolism;Metabolism	Lipid metabolism;Global and overview maps	Organic oxygen compounds	Organooxygen compounds	300.289327	0.028070017	56.6	-	-1.26595898	16105-69-4	Carbonyl compounds	3.52E+06	1.72E+06	6.11E+06	3.56E+06	3.21E+06	3.52E+06	2.77E+06	2.69E+06	2.86E+06	2.77E+06	2.68E+06	2.69E+06	5.28E+06	2.93E+06	4.12E+06	7.52E+06	6.05E+06	6.11E+06	1.97E+06	2.53E+06	1.72E+06	1.77E+06	1.18E+06	2.32E+06	2.97E+06
pos_2783	Ala Leu Lys	metab_2291	B(i)	-	-	-	M+H	C15H30N4O4	1.2226	-	pos	-	-	-	-	-	-	331.2335406	0.037148207	58.4	-	-1.33643736	-	-	3.24E+05	1.18E+05	4.77E+05	1.36E+05	5.84E+04	6.46E+05	1.34E+05	1.33E+05	1.32E+05	1.30E+05	1.39E+05	1.26E+05	1.28E+05	4.57E+05	1.52E+05	1.23E+06	9.55E+05	1.63E+06	4.86E+04	1.20E+05	1.18E+05	7.04E+04	4.95E+04	1.28E+05	2.73E+05
pos_2789	N-Acetyl-beta-D-mannosamine	metab_2297	B(i)	-	-	-	M+H	C8H15NO6	1.2626	-	pos	-	-	-	-	-	-	222.0970998	0.051466244	32.5	-	-0.514823818	-	-	1.07E+05	7.29E+04	1.29E+05	1.11E+05	8.28E+04	9.58E+04	9.58E+04	9.31E+04	9.83E+04	9.37E+04	9.19E+04	9.95E+04	1.28E+05	9.85E+04	8.48E+04	1.60E+05	1.20E+05	1.69E+05	5.47E+04	7.42E+04	7.95E+04	6.95E+04	5.75E+04	6.21E+04	8.73E+04
pos_2793	1-Pyrroline-4-hydroxy-2-carboxylate	metab_2302	B(ii)	map01100;map00470	Metabolic pathways;D-Amino acid metabolism	PW_C001512;HMDB0002234	M+ACN+H	C5H7NO3	1.2787	C04282	pos	-	-	Metabolism;Metabolism	Global and overview maps;Metabolism of other amino acids	Organoheterocyclic compounds	Pyrrolines	171.0764008	0.080792949	-	46.5	-0.137895531	9054-77-7	Not Available	1.82E+04	1.51E+04	1.95E+04	1.76E+04	1.85E+04	1.78E+04	1.92E+04	1.79E+04	1.82E+04	1.43E+04	2.05E+04	1.81E+04	1.97E+05	2.29E+04	1.86E+04	3.05E+04	2.06E+04	2.53E+04	9.59E+04	1.44E+05	1.22E+05	1.25E+05	8.47E+04	1.20E+05	5.20E+04
pos_2794	Gly Ile Lys	metab_2303	B(i)	-	-	-	M+H	C14H28N4O4	1.2787	-	pos	-	-	-	-	-	-	317.2179761	0.005731362	68.9	-	-1.12511689	-	-	7.46E+05	1.79E+05	5.42E+05	2.79E+05	1.21E+05	1.11E+06	1.96E+05	1.77E+05	1.87E+05	1.72E+05	1.95E+05	1.82E+05	1.67E+05	4.45E+05	2.27E+05	1.69E+06	1.01E+06	1.99E+06	9.36E+04	2.48E+05	2.93E+05	1.09E+05	8.21E+04	2.43E+05	4.20E+05
pos_10206	Cadaverine	metab_232	B(i)	map01100;map00310;map01110;map01120;map00960;map00470;map00480;map04974;map01064;map01060	Metabolic pathways;Lysine degradation;Biosynthesis of secondary metabolites;Microbial metabolism in diverse environments;Tropane, piperidine and pyridine alkaloid biosynthesis;D-Amino acid metabolism;Glutathione metabolism;Protein digestion and absorption;Biosynthesis of alkaloids derived from ornithine, lysine and nicotinic acid;Biosynthesis of plant secondary metabolites	HMDB0002322;MJDBOTE0000688	M+H	C5H14N2	0.482	C01672	pos	-	-	Metabolism;Metabolism;Metabolism;Metabolism;Metabolism;Metabolism;Metabolism;Organismal Systems;Metabolism;Metabolism	Global and overview maps;Amino acid metabolism;Global and overview maps;Global and overview maps;Biosynthesis of other secondary metabolites;Metabolism of other amino acids;Metabolism of other amino acids;Digestive system;Chemical structure transformation maps;Chemical structure transformation maps	Organic nitrogen compounds	Organonitrogen compounds	103.123347	0.0649131	83.3	-	3.644402797	462-94-2	Amines	0	5391	4692	0	911.1	1617	3753	6487	6743	3819	3549	5285	99.53	116.1	647.2	6056	318	8.58E+04	7.83E+04	6714	1.90E+04	4816	5.56E+04	4270	1.87E+04
pos_2834	2'-Deoxyadenosine 5'-phosphate	metab_2348	B(i)	map01100;map01232;map00230	Metabolic pathways;Nucleotide metabolism;Purine metabolism	HMDB0000905	M+H	C10H14N5O6P	1.5506	C00360	pos	Nucleic acids	Nucleotides	Metabolism;Metabolism;Metabolism	Global and overview maps;Global and overview maps;Nucleotide metabolism	Nucleosides, nucleotides, and analogues	Purine nucleotides	332.0747786	0.039701063	90.7	-	-2.016553612	653-63-4	Purine deoxyribonucleotides	5.23E+04	6.97E+04	907.5	9.82E+04	3.38E+04	9358	4.43E+04	3.96E+04	4.32E+04	4.31E+04	4.37E+04	4.28E+04	7.06E+04	1.42E+05	5.92E+04	3.93E+04	3.28E+04	1.68E+04	5.45E+05	8.46E+04	5.88E+05	9.73E+04	5.71E+05	7.88E+04	1.32E+05
pos_2928	(3S,6S)-3-Methyl-6-(2-methylpropyl)piperazine-2,5-dione	metab_2452	B(i)	-	-	-	M+H	C9H16N2O2	1.7498	-	pos	-	-	-	-	-	-	185.1284121	0.055607098	34	-	-0.228440771	-	-	1.07E+05	8.81E+04	9.08E+04	1.89E+05	8.75E+04	2.67E+05	1.49E+05	1.53E+05	1.57E+05	1.57E+05	1.48E+05	1.58E+05	2.49E+05	1.07E+05	9.66E+04	8.95E+04	1.05E+05	2.51E+05	7.28E+04	7.74E+04	6.49E+04	7.66E+04	7.00E+04	7.82E+04	1.15E+05
pos_2936	Asparaginyl-Lysine	metab_2461	B(ii)	-	-	HMDB0028736	M+ACN+H	C10H20N4O4	1.7577	-	pos	-	-	-	-	Organic acids and derivatives	Carboxylic acids and derivatives	302.1817394	0.086784439	-	58	-2.080769847	-	Amino acids, peptides, and analogues	2.45E+05	1.56E+05	2.83E+05	2.70E+05	2.88E+05	3.91E+05	1.34E+05	1.34E+05	1.44E+05	1.34E+05	1.42E+05	1.30E+05	2.78E+05	2.27E+05	1.92E+05	1.09E+05	1.53E+05	2.02E+05	4.52E+04	1.15E+05	5.56E+04	1.58E+05	5.75E+04	7.11E+04	1.61E+05
pos_2958	2-Hydroxyfelbamate	metab_2484	B(ii)	map00982	Drug metabolism - cytochrome P450	HMDB0060670;PW_C040524	2M+ACN+H	C11H14N2O5	1.7817	C16582	pos	-	-	Metabolism	Xenobiotics biodegradation and metabolism	Lipids and lipid-like molecules	Glycerolipids	550.2129551	0.25457962	-	46	-2.781510886	-	Not Available	0	2.90E+04	2.00E+04	1532	2.22E+04	1424	3.23E+04	3.39E+04	3.32E+04	3.16E+04	4.31E+04	3.71E+04	7008	2866	375.1	8201	0	2824	4.64E+05	1.32E+04	4.65E+04	5.40E+04	4.90E+05	1.02E+04	6.00E+04
pos_2997	Glycyl-Isoleucine	metab_2526	B(ii)	-	-	HMDB0028844	2M+ACN+H	C8H16N2O3	1.8216	-	pos	-	-	-	-	Organic acids and derivatives	Carboxylic acids and derivatives	418.2651261	0.108536425	-	45.7	-2.350113257	-	Amino acids, peptides, and analogues	1.07E+05	1.08E+04	1.22E+05	3.28E+04	2.24E+04	2.27E+05	3.07E+04	1.81E+04	1.73E+04	2.27E+04	2.30E+04	1.34E+04	1.84E+04	5.95E+04	1.80E+04	3.73E+05	2.13E+05	5.23E+05	0	3.64E+04	1.89E+04	2.00E+04	485.9	2.28E+04	6.27E+04
pos_3002	Sarmentosin	metab_2534	B(ii)	-	-	HMDB0030697	M+H-2H2O	C11H17NO7	1.8296	C08340	pos	-	-	-	-	Lipids and lipid-like molecules	Fatty Acyls	240.0865114	0.026781158	-	45	-0.500108101	71933-54-5	Fatty acyl glycosides	1.20E+06	1.37E+06	1.18E+06	1.18E+06	8.34E+04	5.95E+05	1.17E+06	1.21E+06	1.14E+06	1.19E+06	1.20E+06	1.12E+06	1.15E+05	1.24E+06	1.55E+06	7.73E+05	1.13E+06	9.26E+05	8.02E+04	8.95E+04	7.91E+04	9.19E+04	8.50E+04	9.05E+04	6.12E+05
pos_3038	Semilepidinoside B	metab_2573	B(ii)	-	-	HMDB0033108	M+ACN+Na	C17H22N2O7	1.8623	-	pos	-	-	-	-	Organic oxygen compounds	Organooxygen compounds	430.1564286	0.114284367	-	44.9	-5.577703201	-	Carbohydrates and carbohydrate conjugates	9475	2.73E+04	7455	1.42E+04	4328	6859	2.11E+04	2.29E+04	3.44E+04	2.74E+04	2.57E+04	3.69E+04	0	3.36E+04	2221	1.37E+04	2.08E+04	4523	5.61E+04	3.37E+04	2.08E+05	4.08E+04	3.57E+04	4.58E+04	3.90E+04
pos_3051	N6-Galacturonyl-L-lysine	metab_2588	B(ii)	-	-	HMDB0033106	M+H-H2O	C12H22N2O8	1.8782	-	pos	-	-	-	-	Organic oxygen compounds	Organooxygen compounds	305.1340801	0.115469779	-	57	-0.76780214	220718-57-0	Carbohydrates and carbohydrate conjugates	5.91E+04	4486	3.35E+04	4.44E+04	4.28E+04	3.70E+04	2.44E+04	1.91E+04	2.14E+04	1.79E+04	2.73E+04	1.72E+04	2856	1430	5448	1.92E+05	3720	9.63E+04	1.39E+04	2902	2313	3317	2.32E+04	4434	3.55E+04
pos_3054	Negletein 6-[rhamnosyl-(1->2)-fucoside]	metab_2591	B(ii)	-	-	HMDB0031991	M+ACN+H	C28H32O13	1.8782	C10023	pos	-	-	-	-	Organoheterocyclic compounds	Benzopyrans	618.21841	0.054321909	-	41.2	0.509121362	192224-98-9	1-benzopyrans	3.40E+05	4.48E+05	3.99E+05	4.30E+05	7.00E+05	4.71E+05	3.20E+05	3.43E+05	3.33E+05	3.05E+05	3.15E+05	3.01E+05	2.18E+05	1.67E+05	2.50E+05	3.68E+05	1.96E+05	1.44E+05	5.52E+05	2.06E+05	1.70E+05	2.47E+05	4.71E+05	1.84E+05	3.36E+05
pos_3093	L-quinate	metab_2634	B(ii)	map01100;map00400	Metabolic pathways;Phenylalanine, tyrosine and tryptophan biosynthesis	HMDB0304404	2M+NH4	C7H11O6-	1.91	C00296	pos	-	-	Metabolism;Metabolism	Global and overview maps;Amino acid metabolism	Not Available	Not Available	400.1458614	0.146104372	-	52	2.380847281	77-95-2	Not Available	5.24E+05	6.57E+04	1.60E+05	2.26E+05	1.20E+05	2.86E+05	2.49E+04	2.93E+04	3.53E+04	3.49E+04	3.36E+04	2.79E+04	0.5822	2.69E+04	1.87E+04	2.81E+04	5217	2.00E+04	4039	1.99E+05	1.14E+04	1.64E+05	2580	1.33E+05	8.12E+04
pos_3094	N1-Hydroxy-Roquefortine C	metab_2635	B(i)	map01110;map00404	Biosynthesis of secondary metabolites;Staurosporine biosynthesis	-	M+NH4	C22H23N5O3	1.91	C22169	pos	-	-	Metabolism;Metabolism	Global and overview maps;Biosynthesis of other secondary metabolites	-	-	423.2100468	0.122080921	60.7	-	-9.547350962	-	-	1.63E+05	1.47E+04	1.55E+05	4.82E+05	1.94E+04	1.59E+06	3.13E+05	3.03E+05	3.03E+05	3.16E+05	3.12E+05	3.00E+05	1.22E+06	3.51E+05	1.08E+05	1.85E+05	4.08E+05	1.05E+06	1.60E+04	1.26E+04	1.61E+04	1.40E+04	1.16E+04	2.06E+04	3.08E+05
pos_3186	Cefroxadine	metab_2737	B(ii)	-	-	HMDB0249775	M+CH3OH+H	C16H19N3O5S	2.0617	C12979	pos	-	-	-	-	Organoheterocyclic compounds	Lactams	398.1412547	0.020617092	-	68	8.824237737	51762-05-1	Beta lactams	2.13E+05	4.86E+04	6.50E+05	3.12E+05	5.34E+05	1.30E+06	1.05E+05	9.19E+04	1.05E+05	1.05E+05	1.11E+05	1.03E+05	3.13E+04	1.24E+05	2.78E+04	3.75E+05	1.68E+05	8.47E+05	445.8	8.27E+04	6.56E+04	1.05E+05	1574	1.09E+05	2.25E+05
pos_3189	8-Hydroxypurine	metab_2740	B(ii)	-	-	HMDB0012182	M+H-2H2O	C5H6N4O	2.0696	-	pos	-	-	-	-	Organoheterocyclic compounds	Imidazopyrimidines	103.0393243	0.085015638	-	34.7	-7.124497997	13230-97-2	Purines and purine derivatives	157.8	418.3	402.1	0	184.9	163.3	412.6	0	215	0	0	0	358.3	0	0	0	192.5	0	7631	1.31E+04	1.43E+04	7038	2.95E+04	1.62E+04	5120
pos_3191	Hygrine	metab_2743	B(ii)	map01100;map00960;map01064	Metabolic pathways;Tropane, piperidine and pyridine alkaloid biosynthesis;Biosynthesis of alkaloids derived from ornithine, lysine and nicotinic acid	HMDB0302902	M+NH4	C8H15NO	2.0696	C06179	pos	-	-	Metabolism;Metabolism;Metabolism	Global and overview maps;Biosynthesis of other secondary metabolites;Chemical structure transformation maps	Alkaloids and derivatives	Not Available	159.1492188	0.062827217	-	40.4	0.206673469	496-49-1	Not Available	1.04E+04	1.68E+04	4.28E+04	3.67E+04	1.10E+04	2.66E+04	1.13E+04	1.20E+04	1.28E+04	1.36E+04	1.16E+04	1.34E+04	4.79E+04	1.29E+04	5489	8.54E+04	2.17E+04	1.35E+05	1904	1.18E+04	1.19E+04	1.26E+04	0	7742	2.25E+04
pos_3202	His Val Leu	metab_2756	B(i)	-	-	-	M+H	C17H29N5O4	2.0856	-	pos	-	-	-	-	-	-	368.2288873	0.089143598	81.4	-	-0.935626059	-	-	1.28E+05	2.49E+04	1.15E+05	3.44E+04	1.15E+04	1.59E+05	3.49E+04	3.72E+04	3.41E+04	3.78E+04	3.97E+04	3.99E+04	3782	1.23E+05	1.82E+04	2.31E+05	2.48E+05	3.40E+05	0	1.87E+04	8408	1.30E+04	0	2.82E+04	6.81E+04
pos_3211	1-[2-(benzylamino)-2-oxoethyl]piperidine-4-carboxamide	metab_2766	B(i)	-	-	-	M+H	C15H21N3O2	2.1095	-	pos	-	-	-	-	-	-	276.1704615	0.038863244	80.3	-	-0.697303788	-	-	1.50E+05	8547	1.91E+05	8.02E+04	2537	3.19E+05	1.56E+04	1.79E+04	1.59E+04	1.69E+04	1.44E+04	2.16E+04	1.24E+05	1.78E+04	3.09E+04	2.08E+04	9.91E+04	1.55E+05	2668	1161	1.57E+04	3627	0	7342	4.92E+04
pos_3249	Vipivotide tetraxetan	metab_2807	B(ii)	-	-	HMDB0259833	M+2H	C49H71N9O16	2.1817	-	pos	-	-	-	-	Organic acids and derivatives	Carboxylic acids and derivatives	521.7552085	0.167427335	-	80.5	-5.773421565	-	Hexacarboxylic acids and derivatives	7.20E+05	0	448.7	4.32E+05	1549	2.37E+05	0	3164	2518	4018	1670	0	1.75E+04	2.57E+04	3.58E+04	2435	1.10E+04	9.13E+04	0	0	3212	0	0	0	3.24E+04
pos_3250	Ethylisopropylamiloride	metab_2809	B(ii)	-	-	HMDB0251726	2M+ACN+H	C11H18ClN7O	2.1817	-	pos	-	-	-	-	Organoheterocyclic compounds	Diazines	640.2868466	0.014211444	-	36.1	1.252290152	-	Pyrazines	3.63E+06	3.65E+06	2.11E+06	3.47E+06	2.10E+06	2.23E+06	2.41E+06	2.58E+06	2.52E+06	2.52E+06	2.45E+06	2.50E+06	4.16E+06	3.23E+06	3.81E+06	1.26E+06	2.58E+06	2.28E+06	4.56E+04	1.91E+06	6.62E+05	2.04E+06	8.23E+04	1.31E+06	2.09E+06
pos_3253	Lysyltryptophan	metab_2812	B(ii)	-	-	HMDB0028962	M+H-H2O	C17H24N4O3	2.1977	-	pos	-	-	-	-	Organic acids and derivatives	Carboxylic acids and derivatives	315.181333	0.092596104	-	68.8	-0.660418641	50674-18-5	Amino acids, peptides, and analogues	1.03E+05	3.82E+04	1.13E+05	3.83E+04	2.62E+04	1.88E+05	3.46E+04	3.85E+04	2.68E+04	3.04E+04	2.78E+04	3.94E+04	6.70E+04	8.80E+04	5.13E+04	1.07E+05	1.19E+05	1.87E+05	3.51E+04	2.79E+04	4.04E+04	1.67E+04	3.76E+04	4.53E+04	5.71E+04
pos_3281	2-(3-Carboxy-3-(methylammonio)propyl)-L-histidine	metab_2842	B(ii)	-	-	HMDB0011654	M+CH3OH+H	C11H19N4O4+	2.2537	C04692	pos	-	-	-	-	Organic acids and derivatives	Carboxylic acids and derivatives	304.1762867	0.008885091	-	76.5	7.986297691	-	Amino acids, peptides, and analogues	1.84E+05	3.91E+04	5.14E+05	9.98E+04	1.64E+04	4.70E+05	4.21E+04	4.97E+04	3.93E+04	4.50E+04	3.94E+04	4.79E+04	2.74E+05	5.49E+04	6.57E+04	7.37E+04	2.22E+05	2.48E+05	7.40E+04	1.69E+04	2.77E+04	2.44E+04	7.45E+04	1.73E+04	1.17E+05
pos_3295	Valyl-prolyl-glycyl-valyl-glycine	metab_2857	B(ii)	-	-	HMDB0259877	M+H-H2O	C19H33N5O6	2.2703	-	pos	-	-	-	-	Organic acids and derivatives	Carboxylic acids and derivatives	410.2393556	0.0208252	-	63.4	-1.029849039	-	Amino acids, peptides, and analogues	5446	1213	2264	7276	8.007	4656	5497	5648	3874	2884	3538	4772	1628	1.26E+05	1.93E+05	2.44E+04	1.93E+04	1.40E+04	4.078	0.5355	0	0.08817	0.05432	4.238	1.52E+04
pos_3300	Ile Leu Asn	metab_2864	B(i)	-	-	-	M+H	C16H30N4O5	2.2783	-	pos	-	-	-	-	-	-	359.2285296	0.022891927	51.4	-	-1.024328104	-	-	6.22E+04	3.29E+04	5.65E+04	2.90E+04	2.68E+04	4.57E+04	3.35E+04	3.40E+04	2.72E+04	3.39E+04	3.12E+04	3.93E+04	3.14E+04	6.75E+04	2.96E+04	5.54E+04	7.66E+04	7.58E+04	2.24E+04	2.31E+04	2.42E+04	1.59E+04	1.09E+04	2.24E+04	3.74E+04
pos_3334	Thr Val Val	metab_2901	B(i)	-	-	-	M+H	C14H27N3O5	2.3262	-	pos	-	-	-	-	-	-	318.2019289	0.069192963	56.2	-	-1.319423247	-	-	4.68E+04	1.91E+04	4.04E+04	1.55E+04	1.17E+04	3.07E+04	1.47E+04	1.67E+04	1.66E+04	1.70E+04	1.62E+04	1.72E+04	1.50E+04	4.61E+04	2.34E+04	6.21E+04	7.36E+04	5.90E+04	1.68E+04	1.22E+04	1.69E+04	7645	3835	9830	2.37E+04
pos_3349	Asp Leu	metab_2917	B(i)	-	-	-	M+H	C10H18N2O5	2.3422	-	pos	-	-	-	-	-	-	247.1285752	0.031235067	57.1	-	-1.108679682	-	-	1.09E+05	1.84E+05	1.35E+05	9.17E+04	1.11E+05	1.99E+05	1.42E+05	1.48E+05	1.35E+05	1.45E+05	1.44E+05	1.40E+05	7.43E+04	9.18E+04	7.10E+04	1.76E+05	1.15E+05	1.48E+05	9.18E+04	7.83E+04	8.53E+04	1.04E+05	7.74E+04	8.37E+04	1.03E+05
pos_336	Rockogenin	metab_2929	B(ii)	-	-	HMDB0033769;LMST01080017	M+H-2H2O, M+Na, M+H-H2O	C27H44O4	7.2466	-	pos	-	-	-	-	Organoheterocyclic compounds	Diazanaphthalenes	455.312674	0.143682688	-	44.2	-1.17175361	16653-52-4	Benzodiazines	4.07E+05	1.74E+05	4.65E+05	1.90E+05	3.91E+05	3.04E+05	2.89E+05	3.34E+05	2.55E+05	2.31E+05	2.94E+05	2.75E+05	7.67E+05	4.62E+05	5.55E+05	3.30E+05	6.37E+05	4.18E+05	1.60E+05	1.98E+05	1.07E+05	5.13E+04	1.19E+05	6.15E+04	3.03E+05
pos_3361	8-Acetamido-2-Methyl-7-Oxononanoic Acid	metab_2931	B(i)	-	-	-	M+H	C12H21NO4	2.3588	-	pos	-	-	-	-	-	-	244.1541903	0.043780635	59.6	-	-0.593404805	-	-	6.77E+04	2.49E+04	7.24E+04	6.96E+04	7.21E+04	5.50E+04	2.77E+04	3.32E+04	3.24E+04	3.04E+04	3.11E+04	3.28E+04	7.20E+04	6.83E+04	8.61E+04	4.78E+04	7.12E+04	6.12E+04	3.07E+04	2.86E+04	2.78E+04	1.92E+04	4.39E+04	2.58E+04	4.34E+04
pos_3364	L-N-(1H-Indol-3-ylacetyl)aspartic acid	metab_2934	B(ii)	-	-	HMDB0038666	M+NH4	C14H14N2O5	2.3668	-	pos	-	-	-	-	Organic acids and derivatives	Carboxylic acids and derivatives	308.1237804	0.106377529	-	32.2	-1.091532205	2456-73-7	Amino acids, peptides, and analogues	1.74E+04	3.22E+04	1.18E+04	1.49E+04	6825	2.28E+04	3.46E+04	3.42E+04	3.21E+04	3.36E+04	3.66E+04	3.78E+04	1.82E+04	2.44E+04	3.55E+04	1.98E+04	1.74E+04	3.40E+04	3.92E+04	4.78E+04	3.69E+04	5.77E+04	2.99E+04	7.15E+04	2.56E+04
pos_3365	Monocrotaline	metab_2935	B(ii)	-	-	HMDB0034363	M+NH4	C16H23NO6	2.3668	C10350	pos	-	-	-	-	Organoheterocyclic compounds	Pyrrolizines	343.1877791	0.038803732	-	68.8	4.355211799	315-22-0	Not Available	1.23E+05	3.27E+04	1.99E+05	7.18E+04	2.94E+04	2.74E+05	2.77E+04	2.98E+04	3.46E+04	2.71E+04	3.50E+04	3.15E+04	9.10E+04	4.81E+04	4.36E+04	1.00E+05	1.56E+05	2.23E+05	5.15E+04	3.22E+04	2.84E+04	3.14E+04	4.32E+04	3.61E+04	7.47E+04
pos_3370	LysoPA(P-16:0/0:0)	metab_2941	B(ii)	map00565;map01100	Ether lipid metabolism;Metabolic pathways	HMDB0011154	M+H	C19H39O6P	2.3747	C15646	pos	-	-	Metabolism;Metabolism	Lipid metabolism;Global and overview maps	Lipids and lipid-like molecules	Glycerophospholipids	395.2535317	0.159311752	-	52.1	-5.504960063	-	Glycerophosphates	4578	2.00E+04	6.39E+04	2.91E+04	1.19E+04	4.01E+04	1.10E+04	1.08E+04	1.02E+04	1.15E+04	1.06E+04	5931	2940	2.38E+04	2.24E+04	1.11E+04	2.68E+04	7047	0	3495	0	0	0	0	1.24E+04
pos_3398	PIP(PGF1alpha/22:2(13Z,16Z))	metab_2971	B(ii)	-	-	HMDB0280276	M+2H	C51H92O19P2	2.4307	-	pos	-	-	-	-	Not Available	Not Available	536.2927011	0.135400476	-	76.7	0.042323477	-	Not Available	2.39E+04	0	1.60E+05	4.57E+04	201.8	1.07E+05	4833	8013	170.6	5509	7722	8563	1613	8.43E+04	1.40E+04	3.01E+05	1.67E+05	6.12E+05	0	0	2141	133.5	0	3229	5.20E+04
pos_3426	PI(22:6(5Z,8E,10Z,13Z,15E,19Z)-2OH(7S, 17S)/20:2(11Z,14Z))	metab_3003	B(ii)	-	-	HMDB0277240	M+2Na	C51H83O15P	2.4712	-	pos	-	-	-	-	Not Available	Not Available	506.2587188	0.141146966	-	34.3	-8.238027492	-	Not Available	6.36E+05	7333	1.77E+04	4.74E+05	9213	1.57E+05	2.04E+04	1.96E+04	1.39E+04	3.11E+04	1.48E+04	1.80E+04	2.25E+04	2.28E+04	4.89E+04	2.13E+04	7616	3.63E+04	3199	9280	1.20E+04	2.40E+04	1.12E+04	8718	4.75E+04
pos_3566	Leucinic acid	metab_3158	B(i)	-	-	HMDB0000665;LMFA01050381	M+H	C6H12O3	2.7595	-	pos	-	-	-	-	Lipids and lipid-like molecules	Fatty Acyls	133.0859901	0.03267899	30.3	-	0.525873191	498-36-2	Fatty acids and conjugates	0	2066	0	0	0	2110	1768	1015	2006	847.7	1078	681.4	545.8	1089	206.8	0	2595	0	9908	1.03E+04	1.33E+04	7604	3.85E+04	2.98E+04	5572
pos_3587	1alpha,3beta,22R-Trihydroxyergosta-5,24E-dien-26-oic acid 3-O-b-D-glucoside 26-O-[b-D-glucosyl-(1->4)-6-acetyl-b-D-glucosyl-(1->2)-6-acetyl-b-D-glucosyl] ester	metab_3181	B(ii)	-	-	HMDB0040402	M+2Na	C56H88O27	2.7919	-	pos	-	-	-	-	Lipids and lipid-like molecules	Steroids and steroid derivatives	619.2630921	0.141347664	-	36.5	-2.980825121	155520-08-4	Steroidal glycosides	1.23E+06	0	369.6	5.82E+05	0	1.77E+05	0	3021	0	3031	0	0	1.08E+05	8.01E+04	1.00E+05	2794	0	8.16E+04	369.4	0	0	0	0	0	4.57E+04
pos_3589	Methionyl-Proline	metab_3183	B(ii)	-	-	HMDB0028981	M+CH3OH+H	C10H18N2O3S	2.8079	-	pos	-	-	-	-	Organic acids and derivatives	Carboxylic acids and derivatives	279.137203	0.262134758	-	56.8	-0.413052568	-	Amino acids, peptides, and analogues	2.86E+04	3.03E+04	5.97E+04	2.28E+05	1.92E+05	8.25E+04	5.99E+04	5.47E+04	4.29E+04	3.88E+04	5.55E+04	5.31E+04	2.34E+04	1.98E+04	3.95E+04	4.68E+04	1.93E+04	5.31E+04	2.27E+04	1.82E+04	2.66E+04	4.60E+04	2.03E+04	1.94E+04	3.32E+04
pos_3595	Val Val Val	metab_3190	B(i)	-	-	-	M+H	C15H29N3O4	2.8159	-	pos	-	-	-	-	-	-	316.222679	0.060969147	50.9	-	-1.281322092	-	-	1.12E+05	4.87E+04	1.33E+05	4.37E+04	2.50E+04	6.85E+04	4.57E+04	5.05E+04	4.89E+04	4.74E+04	5.07E+04	5.08E+04	5.41E+04	2.50E+05	1.01E+05	1.67E+05	2.41E+05	1.91E+05	2.04E+04	4.19E+04	5.08E+04	2.01E+04	1.65E+04	5.02E+04	7.97E+04
pos_3597	Phenazopyridine	metab_3192	B(ii)	-	-	HMDB0015506;HMDB0256397	2M+ACN+H	C11H11N5	2.8159	C07429	pos	-	-	-	-	Organoheterocyclic compounds	Pyridines and derivatives	468.2384809	0.148264278	-	41	4.140312739	94-78-0	Aminopyridines and derivatives	1.96E+05	5.36E+04	1.97E+05	1.91E+05	1.99E+05	1.79E+05	6.79E+04	8.08E+04	7.23E+04	7.49E+04	6.23E+04	7.54E+04	354.5	7.09E+04	3.73E+04	1.41E+04	4.82E+04	6160	0	0	1276	2.02E+04	4829	2753	4.82E+04
pos_3615	Ajugol	metab_3213	B(ii)	-	-	HMDB0242331;HMDB0248074	M+ACN+H	C15H24O9	2.8559	-	pos	-	-	-	-	Lipids and lipid-like molecules	Prenol lipids	390.1767878	0.026181242	-	71.6	2.671114273	-	Terpene glycosides	4.21E+05	1.01E+04	4.28E+05	3.77E+05	3.79E+05	3.55E+05	1.02E+05	1.07E+05	1.00E+05	9.93E+04	9.52E+04	8.83E+04	5.15E+05	4.16E+05	5.83E+05	4.11E+04	3.80E+05	2.52E+04	5.19E+04	4630	3.32E+04	8731	6.26E+04	1.14E+04	1.67E+05
pos_364	2,6-Dimethylnaphthalene	metab_3240	B(i)	-	-	HMDB0059764	M+H, M+NH4, M+CH3OH+H	C12H12	5.8864	C14330	pos	-	-	-	-	Benzenoids	Naphthalenes	189.1272547	0.056439293	79.7	-	-0.876919678	581-42-0	Not Available	2.58E+05	2.14E+05	2.91E+05	2.93E+05	2.05E+05	2.87E+05	1.88E+05	1.94E+05	1.92E+05	2.02E+05	1.85E+05	1.83E+05	2.30E+05	2.41E+05	3.19E+05	2.01E+05	2.76E+05	2.41E+05	6.00E+04	1.69E+05	1.30E+05	1.29E+05	6.71E+04	1.34E+05	1.80E+05
pos_3645	Gly Leu Val	metab_3246	B(i)	-	-	-	M+H	C13H25N3O4	2.9197	-	pos	-	-	-	-	-	-	288.191363	0.059138414	44.1	-	-1.461548836	-	-	6.67E+04	2.39E+04	3.61E+04	3.16E+04	7361	6.22E+04	2.57E+04	2.68E+04	2.74E+04	2.46E+04	2.70E+04	2.19E+04	2.02E+04	5.84E+04	2.97E+04	8.53E+04	8.68E+04	1.44E+05	4856	1.79E+04	2.12E+04	7813	6211	1.89E+04	3.89E+04
pos_3659	Ala Leu Val	metab_3261	B(i)	-	-	-	M+H	C14H27N3O4	2.9522	-	pos	-	-	-	-	-	-	302.207056	0.067825273	59.7	-	-1.250806565	-	-	2.44E+04	1.03E+04	2.69E+04	1.72E+04	3984	1.86E+04	1.11E+04	1.24E+04	1.06E+04	1.11E+04	1.49E+04	1.11E+04	1.48E+04	5.04E+04	2.60E+04	5.30E+04	7.54E+04	6.77E+04	1776	7687	2208	1056	1135	1.32E+04	1.80E+04
pos_3694	Ile Phe Asp	metab_3300	B(i)	-	-	-	M+H	C19H27N3O6	3.0406	-	pos	-	-	-	-	-	-	394.197104	0.045267605	83.9	-	-0.401955608	-	-	1.67E+05	8.08E+04	7.04E+04	3.25E+04	2.31E+04	5.78E+04	5.75E+04	5.51E+04	4.76E+04	6.21E+04	4.70E+04	5.12E+04	4.59E+04	1.03E+05	5.24E+04	4.42E+04	8.20E+04	2.07E+04	2.85E+04	3.53E+04	3.56E+04	2.79E+04	2.67E+04	2.83E+04	4.81E+04
pos_3695	Amphibine H	metab_3301	B(ii)	-	-	HMDB0029333	M+CH3OH+H	C33H43N5O6	3.0406	-	pos	-	-	-	-	Organic acids and derivatives	Carboxylic acids and derivatives	638.3591895	0.054730751	-	62.7	7.209650892	52659-55-9	Amino acids, peptides, and analogues	0	0	0	0	0	1397	0	0	0	0	0	2003	0	0	0	0	0	0	8.32E+04	2.00E+04	6.97E+04	1.46E+04	6.00E+05	3.14E+04	2.62E+04
pos_370	3-beta-ACETOXYALLOPREG-16-EN-20-ONE	metab_3307	B(i)	-	-	-	M+H-H2O, M+H, M+H-2H2O	C23H34O3	5.8386	-	pos	-	-	-	-	-	-	341.247154	0.055118766	54.6	-	-0.984445499	-	-	5.91E+05	3.14E+05	6.98E+05	2.46E+06	4.66E+05	5.20E+05	3.62E+05	4.01E+05	3.18E+05	3.62E+05	4.03E+05	3.29E+05	6.14E+05	6.74E+06	1.54E+06	1.03E+06	1.20E+06	1.34E+06	1.26E+05	1.49E+05	9.09E+04	9.71E+04	4.55E+04	1.04E+05	7.98E+05
pos_3737	Rivenprost	metab_3348	B(ii)	-	-	HMDB0257249	M+H	C24H34O6S	3.1602	-	pos	-	-	-	-	Benzenoids	Benzene and substituted derivatives	451.2152413	0.113837668	-	81.6	0.78873076	-	Benzylethers	1.50E+04	3.80E+04	4.76E+04	4.01E+04	2.90E+04	3.80E+04	3.12E+04	3.55E+04	2.62E+04	3.19E+04	3.38E+04	2.09E+04	3.55E+04	5.53E+04	1.79E+04	7.41E+04	8.05E+04	6.02E+04	3.83E+05	1.83E+05	2.24E+05	8.71E+04	7.07E+05	1.42E+05	1.26E+05
pos_3751	Val Leu Val	metab_3364	B(i)	-	-	-	M+H	C16H31N3O4	3.2081	-	pos	-	-	-	-	-	-	330.238265	0.027221581	41.8	-	-1.421276372	-	-	7.61E+04	2.05E+04	4.41E+04	4.25E+04	1.51E+04	2.69E+04	2.66E+04	2.29E+04	2.18E+04	2.09E+04	2.48E+04	1.92E+04	3.11E+04	8.99E+04	6.62E+04	6.62E+04	9.68E+04	7.40E+04	0	2.07E+04	2.39E+04	1.04E+04	3250	3.53E+04	3.30E+04
pos_376	(+)-1,2-Epoxyneomenthyl acetate	metab_3373	B(ii)	-	-	HMDB0302747	2M+H, 2M+NH4, M+H-H2O	C12H20O3	5.783	-	pos	-	-	-	-	Organoheterocyclic compounds	Oxepanes	442.316232	0.035110857	-	31.3	-0.194620576	-	Not Available	7.03E+05	5.54E+05	1.51E+06	1.67E+06	7.66E+05	6.44E+05	6.68E+05	5.90E+05	6.33E+05	6.39E+05	6.76E+05	5.94E+05	1.13E+06	2.83E+06	1.34E+06	1.33E+06	1.48E+06	1.71E+06	3.03E+05	4.22E+05	2.39E+05	3.55E+05	2.69E+05	5.18E+05	8.48E+05
pos_3788	L-phenylalanyl-L-proline	metab_3403	B(i)	-	-	HMDB0011177	M+H	C14H18N2O3	3.3125	-	pos	-	-	-	-	Organic acids and derivatives	Carboxylic acids and derivatives	263.1388289	0.020100833	84.7	-	-0.724567916	7669-65-0	Amino acids, peptides, and analogues	1.99E+06	1.18E+06	1.69E+06	8.40E+05	9.49E+05	1.74E+06	1.29E+06	1.31E+06	1.29E+06	1.31E+06	1.29E+06	1.29E+06	9.00E+05	1.76E+06	1.34E+06	2.73E+06	1.71E+06	2.33E+06	7.53E+05	6.42E+05	1.33E+06	5.42E+05	5.82E+05	5.73E+05	1.15E+06
pos_3805	3-(Cyclohexylamino)-2-hydroxy-1-propanesulfonic acid	metab_3423	B(ii)	-	-	HMDB0247339	2M+ACN+Na	C9H19NO4S	3.353	-	pos	-	-	-	-	Organic nitrogen compounds	Organonitrogen compounds	538.2212759	0.235340802	-	46.7	-3.06200179	-	Cyclohexylamines	1.75E+04	5787	8.02E+04	1.84E+04	9.33E+04	9.80E+04	2.40E+04	2.97E+04	2.76E+04	2.70E+04	3.02E+04	3.97E+04	2.37E+05	5.94E+04	1.24E+05	2455	3.29E+04	0	273.9	161.5	5.09E+04	6.66E+04	0	0	3.77E+04
pos_3808	Pisumionoside	metab_3426	B(ii)	-	-	HMDB0039947	M+CH3OH+H	C19H32O9	3.3609	-	pos	-	-	-	-	Lipids and lipid-like molecules	Prenol lipids	437.2360105	0.140742901	-	31.6	-5.228159259	371113-06-3	Terpene glycosides	4169	2.87E+04	7400	1189	2913	1.09E+04	2.04E+04	1.75E+04	1.01E+04	9424	1.46E+04	1.08E+04	5611	1.76E+04	1.01E+04	1.32E+04	3.49E+04	1.63E+04	5.73E+04	6.02E+04	9.67E+04	7.20E+04	1.37E+05	8.72E+04	4.53E+04
pos_3814	Tryptophyl-Proline	metab_3433	B(ii)	-	-	HMDB0029091	M+H	C16H19N3O3	3.3929	-	pos	-	-	-	-	Organic acids and derivatives	Carboxylic acids and derivatives	302.149737	0.075139079	-	73.9	-0.600678887	-	Amino acids, peptides, and analogues	7.97E+04	5.49E+04	1.07E+05	2.54E+04	4.26E+04	1.02E+05	6.25E+04	6.06E+04	6.17E+04	5.50E+04	6.45E+04	5.99E+04	3.76E+04	8.20E+04	7.89E+04	1.94E+05	9.55E+04	9.88E+04	5.11E+04	2.24E+04	5.89E+04	1.89E+04	6.57E+04	1.64E+04	6.05E+04
pos_3846	N-(N-(3-Carboxyoxirane-2-carbonyl)leucyl)isoamylamine	metab_3468	B(ii)	-	-	HMDB0247379	M+ACN+H	C15H26N2O5	3.4965	-	pos	-	-	-	-	Organic acids and derivatives	Carboxylic acids and derivatives	356.2175094	0.023411809	-	39.4	-1.553302264	-	Amino acids, peptides, and analogues	1.69E+05	2.06E+05	1.47E+05	1.75E+05	2.64E+05	1.54E+05	1.23E+05	1.32E+05	1.33E+05	1.38E+05	1.29E+05	1.22E+05	2.97E+05	1.51E+05	2.92E+05	1.43E+05	2.17E+05	1.72E+05	1.02E+05	1.22E+05	1.24E+05	1.31E+05	9.58E+04	1.23E+05	1.53E+05
pos_3855	6-Ethyl-3-hydroxy-2-methyl-4-pyrone	metab_3478	B(ii)	-	-	HMDB0247055	M+H-H2O	C8H10O3	3.5286	-	pos	-	-	-	-	Organoheterocyclic compounds	Pyrans	137.0597256	0.071156007	-	33.8	0.127645247	-	Pyranones and derivatives	9972	1.44E+04	1.41E+04	1.16E+04	1.15E+04	1.75E+04	1.64E+04	1.74E+04	1.75E+04	1.71E+04	1.74E+04	1.83E+04	9554	1.19E+04	1.19E+04	1.41E+04	1.27E+04	1.20E+04	8.81E+04	2.03E+04	2.61E+04	1.92E+04	8.18E+04	1.73E+04	2.02E+04
pos_3868	Maslinic acid 3-O-b-D-glucoside	metab_3492	B(ii)	-	-	HMDB0029606	M+Na	C36H58O9	3.5827	-	pos	-	-	-	-	Lipids and lipid-like molecules	Prenol lipids	657.3924887	0.10112539	-	52.7	-7.590466682	163634-06-8	Terpene glycosides	2491	2.47E+04	7058	8839	2.96E+04	2.73E+05	9.54E+04	9.64E+04	1.05E+05	9.05E+04	8.96E+04	1.01E+05	0	1.90E+04	5773	1.63E+04	1.18E+05	3.03E+05	0	0	0	9919	0	0	3.85E+04
pos_3895	Trans-Dodec-2-enoic acid	metab_3521	B(ii)	-	-	HMDB0010729;PW_C006736	M+ACN+H	C12H22O2	3.6552	-	pos	-	-	-	-	Lipids and lipid-like molecules	Fatty Acyls	240.1956176	0.098393153	-	39.7	-0.94792094	-	Fatty acids and conjugates	1.96E+04	2.50E+04	1.75E+04	2.84E+04	2.45E+04	1.53E+04	2.27E+04	2.31E+04	1.84E+04	2.32E+04	2.24E+04	2.08E+04	3.01E+04	1.68E+04	2.99E+04	1.67E+04	1.98E+04	1.44E+04	1.05E+04	1.83E+04	1.55E+04	1.54E+04	5949	1.68E+04	1.60E+04
pos_3903	Ser Ile Leu	metab_3531	B(i)	-	-	-	M+H	C15H29N3O5	3.6791	-	pos	-	-	-	-	-	-	332.217439	0.158172827	43.1	-	-1.686115856	-	-	1.46E+04	2935	1.17E+04	5299	1740	1.18E+04	1804	1329	1967	1686	5659	2773	954.7	2.51E+04	2629	4.57E+04	4.38E+04	5.85E+04	0	1066	1093	16.74	0.2996	1674	1.07E+04
pos_3912	2-Hydroxynevirapine	metab_3541	B(ii)	map00982	Drug metabolism - cytochrome P450	HMDB0013912;PW_C008647	M+NH4	C15H14N4O2	3.7198	C16608	pos	-	-	Metabolism	Xenobiotics biodegradation and metabolism	Benzenoids	Benzene and substituted derivatives	300.1469951	0.08055226	-	39.3	5.295157588	-	Phenylbutylamines	1.28E+04	2.08E+04	1.52E+04	1.83E+04	1.84E+04	1.12E+04	1.22E+04	1.54E+04	1.08E+04	1.40E+04	1.60E+04	1.30E+04	1.63E+04	1.33E+04	2.92E+04	9368	1.67E+04	1.33E+04	7208	1.10E+04	9917	7648	5250	7926	1.44E+04
pos_3913	Gln Ile Leu	metab_3542	B(i)	-	-	-	M+H	C17H32N4O5	3.7198	-	pos	-	-	-	-	-	-	373.244182	0.095142303	43.9	-	-0.979407619	-	-	9986	2947	3.12E+04	5200	0	1.11E+04	3719	1463	4365	2317	0	2109	1299	2.98E+04	1299	6.30E+04	1.02E+05	6.72E+04	2958	0	1007	865	0	3062	1.23E+04
pos_3918	N,N-Diallyl-tyrosyl-aminoisobutyryl-aminoisobutyryl-phenylalanyl-leucine	metab_3547	B(ii)	-	-	HMDB0253352	M+2H	C38H53N5O7	3.7358	-	pos	-	-	-	-	Organic acids and derivatives	Carboxylic acids and derivatives	346.7063871	0.101362102	-	42.5	5.383860149	-	Amino acids, peptides, and analogues	2892	2.88E+04	0	5094	2236	1619	1.71E+04	2.76E+04	2.68E+04	2.22E+04	2.14E+04	2.23E+04	3711	9096	7778	1498	2.17E+04	5414	9.20E+04	1.69E+05	2.20E+05	1.33E+05	3.59E+05	2.51E+05	5.06E+04
pos_392	Cis-Piceid	metab_3549	B(ii)	-	-	HMDB0031422	M+NH4, M+Na, M+H-H2O	C20H22O8	5.358	-	pos	-	-	-	-	Phenylpropanoids and polyketides	Stilbenes	413.1203973	0.011832278	-	53.6	-0.746132163	148766-36-3	Stilbene glycosides	1.08E+05	1.37E+05	1.32E+05	1.42E+05	1.67E+05	1.48E+05	1.55E+05	1.48E+05	1.47E+05	1.58E+05	1.52E+05	1.51E+05	1.04E+05	1.62E+05	1.09E+05	1.03E+05	1.45E+05	1.24E+05	4.58E+05	1.98E+05	1.86E+05	2.71E+05	4.72E+05	3.48E+05	1.78E+05
pos_1038	Norizalpinin	metab_355	B(ii)	map00941	Flavonoid biosynthesis	HMDB0029521;LMPK12111653	M+H, M+Na	C15H10O5	5.1188	C10044	pos	-	-	Metabolism	Biosynthesis of other secondary metabolites	Phenylpropanoids and polyketides	Flavonoids	271.0598017	0.060730076	-	57.7	-1.103942347	548-83-4	Flavones	4422	8770	4295	675.9	6919	2.82E+04	2.83E+04	2.40E+04	2.14E+04	2.81E+04	2.38E+04	2.62E+04	3791	5458	804.2	6133	1.85E+04	3.15E+04	1.98E+06	3.16E+04	4.55E+04	2.13E+04	1.56E+06	3.63E+04	2.11E+05
pos_3938	Epilincomycin	metab_3569	B(ii)	-	-	HMDB0015564;HMDB0251851	M+Na	C18H34N2O6S	3.8083	C06812	pos	-	-	-	-	Organic acids and derivatives	Carboxylic acids and derivatives	429.2009648	0.213663147	-	54.8	-4.957263161	154-21-2	Amino acids, peptides, and analogues	3907	2799	1510	2437	1.08E+04	1.09E+04	0	0	0	0	1377	2169	3.21E+04	3.34E+04	9.26E+04	5.65E+04	2.11E+04	1.85E+04	0	534.9	0	1058	1084	0	1.79E+04
pos_3940	Ethylone	metab_3572	B(ii)	-	-	HMDB0252083	2M+H	C12H15NO3	3.8163	-	pos	-	-	-	-	Organoheterocyclic compounds	Benzodioxoles	443.2167335	0.096001193	-	36.9	-2.10227548	-	Not Available	8861	7420	1.30E+04	6395	0	2.33E+04	7003	8360	9309	7310	6991	8545	2423	2.71E+04	6926	6.48E+04	2.68E+04	4.75E+04	2.27E+04	2.36E+04	1.20E+05	1.03E+04	1.81E+05	3.12E+04	2.95E+04
pos_1040	Coumafuryl	metab_358	B(ii)	-	-	HMDB0250486	M+H, M+Na	C17H14O5	5.1663	C18599	pos	-	-	-	-	Phenylpropanoids and polyketides	Coumarins and derivatives	299.0911283	0.019031371	-	33.9	-0.911490462	117-52-2	Hydroxycoumarins	4.32E+05	2.99E+05	2.63E+05	3.65E+05	1.99E+05	3.01E+05	2.85E+05	2.99E+05	2.93E+05	2.82E+05	2.87E+05	2.93E+05	3.91E+05	4.59E+05	6.70E+05	2.57E+05	4.75E+05	3.28E+05	0	1.54E+05	557.8	2.49E+05	2150	0	2.40E+05
pos_3980	Persiconin	metab_3615	B(ii)	-	-	HMDB0037482;LMPK12140586	M+H-H2O	C23H26O11	3.9608	-	pos	-	-	-	-	Phenylpropanoids and polyketides	Flavonoids	461.1436536	0.059929256	-	58.7	-1.191666943	28978-03-2	Flavonoid glycosides	0	2.34E+05	5.55E+04	0	5951	5.72E+04	1.18E+05	1.09E+05	1.09E+05	1.05E+05	1.14E+05	1.20E+05	0	5615	1487	4.89E+04	4150	1743	4.94E+05	1.89E+05	1.90E+05	1.39E+05	4.23E+05	1.96E+05	1.07E+05
pos_1044	Benzoylpaeoniflorin	metab_362	B(ii)	-	-	HMDB0249055	M+NH4, M+Na	C30H32O12	5.254	-	pos	-	-	-	-	Lipids and lipid-like molecules	Prenol lipids	602.2227227	0.081621852	-	60.9	-0.820451693	-	Terpene glycosides	1.18E+04	2.43E+04	1.31E+04	7874	5.91E+04	4934	5.51E+04	4.90E+04	5.40E+04	3.88E+04	5.01E+04	5.72E+04	6101	2.99E+04	3.16E+04	2436	2.17E+04	2845	4.36E+04	1.18E+05	8.55E+04	1.99E+05	6.84E+04	2.35E+05	4.31E+04
pos_4021	Doramectin	metab_3662	B(ii)	-	-	HMDB0242638	M+2H	C50H74O14	4.1534	-	pos	-	-	-	-	Phenylpropanoids and polyketides	Macrolides and analogues	450.2618996	0.059969785	-	93.4	1.5462366	-	Not Available	1171	444.4	0	167.4	142.4	0	505.3	0	0	346.4	0	0	247.1	0	127.2	1360	1264	1933	1.42E+04	2.46E+04	1.07E+05	5159	1.10E+05	4.72E+04	8807
pos_4022	Spisulosine	metab_3663	B(ii)	-	-	HMDB0258433;LMSP01080032	M+2Na-H	C18H39NO	4.1614	-	pos	-	-	-	-	Organic nitrogen compounds	Organonitrogen compounds	330.2745519	0.004712387	-	31.7	0.77849252	-	Amines	6.92E+04	9.80E+05	4.49E+05	8.41E+04	1.42E+04	1.38E+05	1.01E+06	1.02E+06	1.00E+06	1.01E+06	9.81E+05	1.01E+06	5733	4.62E+04	1.35E+06	2.32E+05	5.30E+05	2.79E+05	3797	1.13E+04	1.62E+04	2.44E+05	3397	3530	2.99E+05
pos_4044	PE(PGD1/DiMe(13,5))	metab_3687	B(ii)	-	-	HMDB0284953	M+2Na	C49H86NO12P	4.2494	-	pos	-	-	-	-	Not Available	Not Available	478.7849234	0.023881411	-	44.1	2.897717571	-	Not Available	0	1.07E+04	0	0	0	0	5305	0	1827	18.22	4331	5799	7.465	1926	46.2	0	1.72E+04	1184	4.84E+04	1.13E+05	1.83E+05	9.30E+04	2.68E+05	1.58E+05	3.19E+04
pos_407	2-Hydroxy-2-methylpropiophenone	metab_3714	B(i)	-	-	-	M+H, M+CH3OH+H, M+H-H2O	C10H12O2	4.0493	-	pos	-	-	-	-	-	-	165.0910113	0.029074257	50.3	-	0.031977679	-	-	3.17E+05	3.25E+05	3.48E+05	3.65E+05	4.08E+05	2.98E+05	3.69E+05	3.74E+05	3.56E+05	3.43E+05	3.51E+05	3.57E+05	4.10E+05	2.94E+05	1.58E+05	2.89E+05	1.77E+05	2.73E+05	6.48E+04	2.01E+05	1.26E+05	3.28E+05	5.47E+04	1.67E+05	2.59E+05
pos_4071	(R)-Apiumetin glucoside	metab_3716	B(ii)	-	-	HMDB0039039	M+Na	C20H22O9	4.3524	-	pos	-	-	-	-	Phenylpropanoids and polyketides	Coumarins and derivatives	429.11537	0.066756742	-	43.9	-0.573675973	115356-05-3	Coumarin glycosides	1.80E+04	2.08E+04	1.38E+04	1.95E+04	1.01E+04	2.91E+04	3.22E+04	4.07E+04	3.35E+04	3.37E+04	3.41E+04	3.64E+04	1.35E+04	2.54E+04	2.35E+04	2.11E+04	2.50E+04	3.88E+04	5.97E+04	7.67E+04	5.51E+04	9.06E+04	7.61E+04	1.15E+05	3.77E+04
pos_4080	Harpagoside	metab_3726	B(ii)	-	-	HMDB0253053;LMPR0102070010;MJDBOTE0001246	M+H-H2O	C24H30O11	4.3844	C09783	pos	-	-	-	-	Lipids and lipid-like molecules	Prenol lipids	477.1799484	0.01824466	-	60.4	8.953988138	19210-12-9	Terpene glycosides	2.17E+05	3.59E+05	2.36E+05	1.99E+05	2.44E+05	2.08E+05	2.47E+05	2.42E+05	2.48E+05	2.47E+05	2.51E+05	2.57E+05	2.55E+05	2.33E+05	2.86E+05	1.63E+05	2.25E+05	1.90E+05	6909	1.67E+05	6.33E+04	1.15E+05	5575	1.29E+05	1.71E+05
pos_4092	Canesceol	metab_3739	B(ii)	-	-	HMDB0034084	M+Na	C29H44O11	4.432	-	pos	-	-	-	-	Lipids and lipid-like molecules	Steroids and steroid derivatives	591.2807565	0.142245593	-	60.3	5.584473189	82228-15-7	Steroid lactones	1.68E+05	3.11E+05	1.57E+05	1.20E+05	2.21E+05	1.70E+04	1.74E+05	1.55E+05	1.53E+05	1.41E+05	1.67E+05	1.52E+05	1966	1.01E+05	2.16E+05	3.47E+04	1.40E+05	3.33E+04	1752	1.59E+04	2.99E+04	1.64E+04	0	1.11E+04	8.84E+04
pos_41	Ethyl beta-D-glucopyranoside	metab_3747	B(ii)	-	-	HMDB0029968	M+H-H2O, M+K, M+NH4, M+H	C8H16O6	2.0617	-	pos	-	-	-	-	Organic oxygen compounds	Organooxygen compounds	209.1018822	0.017170865	-	37.7	-0.396289696	3198-49-0	Carbohydrates and carbohydrate conjugates	2.50E+04	5.06E+04	3.11E+04	2.86E+04	3.30E+04	2.20E+04	5.30E+04	4.66E+04	5.21E+04	4.94E+04	4.69E+04	4.76E+04	3.45E+04	3.10E+04	3.28E+04	2.65E+04	7.40E+04	4.10E+04	1.21E+06	1.51E+06	1.96E+06	7.98E+05	4.72E+06	2.09E+06	6.48E+05
pos_4118	N2-Oxalylarginine	metab_3768	B(ii)	-	-	HMDB0032763	2M+NH4	C8H14N4O5	4.5157	-	pos	-	-	-	-	Organic acids and derivatives	Carboxylic acids and derivatives	510.2231422	0.043797051	-	50.1	-7.156737993	90250-86-5	Amino acids, peptides, and analogues	1985	5064	1.45E+04	5110	6400	8331	4619	8568	8336	3557	8846	4915	1.16E+04	1.61E+04	1.06E+04	1.02E+04	5231	3726	6.08E+05	9591	1.05E+04	1.91E+04	5.45E+05	1.09E+04	6.50E+04
pos_420	Cimicifugoside	metab_3859	B(ii)	-	-	HMDB0250252	M+NH4, M+Na, M+2H	C37H54O11	3.7358	C08935	pos	-	-	-	-	Lipids and lipid-like molecules	Steroids and steroid derivatives	692.4056464	0.129517185	-	45.2	7.723352223	66176-93-0	Cycloartanols and derivatives	9178	2.80E+05	8705	2.07E+04	8255	1.35E+04	2.07E+05	2.18E+05	2.07E+05	2.04E+05	1.93E+05	1.94E+05	4.70E+04	8.14E+04	3.53E+04	3.16E+04	2.25E+05	6.02E+04	9.10E+05	1.42E+06	2.08E+06	1.15E+06	3.06E+06	2.02E+06	6.17E+05
pos_4237	Tramadol N-Oxide	metab_3899	B(i)	-	-	-	M+H	C16H25NO3	4.9256	-	pos	-	-	-	-	-	-	280.1904331	0.071209944	65.6	-	-1.02809222	-	-	2.01E+04	1.42E+04	3.36E+04	3.68E+04	1.91E+04	2.50E+04	1.76E+04	1.91E+04	1.71E+04	1.95E+04	1.77E+04	1.90E+04	8207	7028	5731	4499	5191	4310	3703	2.07E+04	1899	3852	4893	8663	1.25E+04
pos_4257	Kyotorphin	metab_3921	B(ii)	-	-	HMDB0029099;HMDB0005768	M+ACN+H	C15H23N5O4	5.0398	C02993	pos	-	-	-	-	Organic acids and derivatives	Carboxylic acids and derivatives	379.2109485	0.028998932	-	33.3	6.283731051	70904-56-2	Amino acids, peptides, and analogues	3.25E+04	1.51E+04	2.05E+04	3.56E+04	6.74E+04	3.28E+04	1.67E+04	1.78E+04	2.09E+04	2.05E+04	1.93E+04	2.11E+04	1.04E+05	1.66E+04	5.77E+04	3.84E+04	3.79E+04	1.65E+05	3932	3586	1.37E+04	8310	8070	2.03E+04	3.21E+04
pos_4273	Heptylmalonic acid	metab_3939	B(ii)	-	-	HMDB0059719	2M+Na	C10H18O4	5.1268	-	pos	-	-	-	-	Lipids and lipid-like molecules	Fatty Acyls	427.2301764	0.045230742	-	74.8	-0.154441695	-	Fatty acids and conjugates	3.19E+05	2.59E+05	3.42E+05	3.25E+05	3.49E+05	2.89E+05	2.69E+05	2.82E+05	2.83E+05	2.70E+05	2.79E+05	2.81E+05	3.69E+05	2.61E+05	3.53E+05	2.93E+05	3.56E+05	3.37E+05	1.17E+05	2.58E+05	2.03E+05	2.02E+05	1.24E+05	2.22E+05	2.71E+05
pos_428	Nomega-Acetylhistamine	metab_3946	B(i)	map00340	Histidine metabolism	HMDB0013253	M+H, M+Na, M+H-H2O	C7H11N3O	0.9745	C05135	pos	-	-	Metabolism	Amino acid metabolism	Organic acids and derivatives	Carboxylic acids and derivatives	154.0974738	0.008042462	79.6	-	-0.095346614	673-49-4	Carboxylic acid derivatives	1.75E+04	3.24E+04	4.11E+05	1.73E+06	1.16E+06	8.91E+05	1.27E+06	1.26E+06	1.26E+06	1.28E+06	1.25E+06	1.24E+06	1.78E+04	1.43E+04	2.08E+04	8.52E+05	2.19E+04	1.65E+04	3.54E+06	1.70E+06	1.74E+06	2.46E+06	2.33E+06	2.89E+06	1.11E+06
pos_4287	N-Deschlorobenzoyl indomethacin	metab_3954	B(ii)	-	-	HMDB0013988	2M+K	C12H13NO3	5.1823	-	pos	-	-	-	-	Organoheterocyclic compounds	Indoles and derivatives	477.1450359	0.139729845	-	45.1	6.370052654	-	Indolyl carboxylic acids and derivatives	0	4178	0	2.90E+04	0	0	9959	1.73E+04	1.52E+04	1.64E+04	8545	1.72E+04	1.51E+05	4.57E+04	3.50E+04	2683	1851	4230	2.23E+04	2.74E+04	3.35E+04	4.71E+04	8672	7.26E+04	1.57E+04
pos_4494	PC(2:0/PGJ2)	metab_4182	B(ii)	-	-	HMDB0288834	M+NH4	C30H50NO10P	5.759	-	pos	-	-	-	-	Not Available	Not Available	633.3559014	0.065103368	-	48.1	7.869860982	-	Not Available	5.96E+04	2.41E+04	1.76E+06	6.10E+05	2.15E+05	1.84E+06	2.19E+05	2.10E+05	2.72E+05	1.76E+05	2.17E+05	1.97E+05	3.71E+05	7.30E+05	9.83E+04	9.66E+05	6.47E+05	9.21E+05	2.77E+05	0	2692	9587	9.27E+05	7103	3.58E+05
pos_4505	Gamabufotalin	metab_4195	B(ii)	-	-	HMDB0252604;LMST01130026	M+H	C24H34O5	5.783	C16962	pos	Steroids	24-Carbon atoms	-	-	Lipids and lipid-like molecules	Steroids and steroid derivatives	403.2462396	0.121767649	-	40	-4.129376419	465-11-2	Steroid lactones	1.88E+05	1.92E+05	2.10E+05	3.44E+05	1.34E+05	1.97E+05	1.81E+05	2.33E+05	2.18E+05	2.34E+05	2.52E+05	2.34E+05	4.34E+05	2.38E+06	1.18E+06	6.24E+05	1.00E+06	9.80E+05	4.80E+04	1.42E+05	8.29E+04	8.86E+04	8.76E+04	1.22E+05	2.70E+05
pos_4543	Palmitoyl Serinol	metab_4237	B(ii)	-	-	LMFA08020197;HMDB0013654	M+H	C19H39NO3	5.8307	-	pos	-	-	-	-	Lipids and lipid-like molecules	Fatty Acyls	330.2998511	0.177672384	-	40.4	-1.273644184	126127-31-9	Fatty amides	6.32E+04	6.34E+04	2.86E+05	1.46E+05	1.04E+05	1.06E+05	9.78E+04	1.07E+05	1.25E+05	1.17E+05	1.10E+05	1.12E+05	7.12E+05	4.31E+05	1.79E+05	4.42E+05	7.28E+05	3.71E+05	7.66E+04	1.70E+05	3.53E+04	3.10E+04	8.13E+04	3.50E+04	1.65E+05
pos_4564	(E)-5,8-Megastigmadien-4-one	metab_4260	B(ii)	-	-	HMDB0034671	M+NH4	C13H20O	5.8625	-	pos	-	-	-	-	Organic oxygen compounds	Organooxygen compounds	210.1851131	0.13893907	-	41.2	-0.664595042	67401-26-7	Carbonyl compounds	0	0	0	0	0	6647	0	0	0	4784	1945	0	0	0	4447	5.12E+04	0	0	4.62E+05	9278	1.63E+05	1815	7.25E+05	6992	7.32E+04
pos_4566	Delta-Tocotrienol	metab_4262	B(ii)	map01100;map00130;map01110	Metabolic pathways;Ubiquinone and other terpenoid-quinone biosynthesis;Biosynthesis of secondary metabolites	LMPR02020056;HMDB0030008	M+Na	C27H40O2	5.8625	C14156	pos	-	-	Metabolism;Metabolism;Metabolism	Global and overview maps;Metabolism of cofactors and vitamins;Global and overview maps	Lipids and lipid-like molecules	Prenol lipids	419.2900955	0.052338369	-	55.6	-4.934796666	25612-59-3	Quinone and hydroquinone lipids	6.50E+05	2.10E+05	4.06E+05	9.22E+05	5.70E+05	6.14E+05	3.69E+05	4.50E+05	4.07E+05	3.69E+05	3.92E+05	3.85E+05	3.38E+05	2.50E+05	2.57E+05	5.80E+05	2.55E+05	3.09E+05	1.77E+04	6.21E+04	2.55E+04	8.39E+04	1.64E+05	1.26E+05	2.76E+05
pos_4586	TetraHCA	metab_4283	B(ii)	-	-	HMDB0062534	M+NH4	C27H46O6	5.8864	-	pos	-	-	-	-	Lipids and lipid-like molecules	Steroids and steroid derivatives	484.3628474	0.024067774	-	61.3	-0.894989641	-	Bile acids, alcohols and derivatives	3.02E+05	1.63E+05	2.76E+05	3.36E+05	2.53E+05	1.50E+05	2.21E+05	2.38E+05	2.68E+05	2.62E+05	2.70E+05	2.54E+05	1.70E+05	5.42E+05	3.53E+05	3.11E+05	2.95E+05	2.62E+05	8.04E+04	1.26E+05	8.11E+04	4.39E+04	9.04E+04	1.26E+05	1.99E+05
pos_4608	LysoPA(20:4(8Z,11Z,14Z,17Z)/0:0)	metab_4308	B(ii)	-	-	HMDB0114742	M+ACN+H	C23H39O7P	5.9262	-	pos	-	-	-	-	Lipids and lipid-like molecules	Glycerophospholipids	500.2767942	0.069392334	-	60.3	-0.810790631	-	Glycerophosphates	9.76E+04	6.01E+05	4.31E+05	5.89E+05	1.33E+06	3.03E+05	5.77E+05	5.84E+05	5.84E+05	5.34E+05	5.33E+05	6.01E+05	1.95E+06	1.12E+06	5.62E+05	1.49E+05	6.81E+05	5.15E+05	2.99E+05	3.32E+04	5.61E+04	3.99E+04	2.04E+05	5.59E+04	6.02E+05
pos_4613	(+)-Rotundifolone	metab_4314	B(ii)	-	-	HMDB0301852	M+H	C10H14O2	5.9342	C09896	pos	-	-	-	-	Organoheterocyclic compounds	Oxepanes	167.1066311	0.03392405	-	64.5	-0.150828198	-	Not Available	4.19E+04	3.39E+04	3.04E+04	3.36E+04	2.92E+04	2.27E+04	2.39E+04	2.97E+04	3.43E+04	3.06E+04	3.80E+04	2.17E+04	4.25E+04	1.77E+04	4.91E+04	6.02E+04	1.56E+05	7.77E+04	8.52E+06	1.41E+05	1.27E+05	9.95E+04	3.15E+06	1.61E+05	7.17E+05
pos_4651	METENEPROST	metab_4356	B(ii)	-	-	HMDB0254509	M+H-H2O	C23H38O4	5.9581	-	pos	-	-	-	-	Lipids and lipid-like molecules	Fatty Acyls	361.27403	0.115479052	-	32.9	0.815800485	-	Fatty acids and conjugates	1.17E+05	2.14E+05	3.13E+05	2.85E+05	4.30E+05	1.36E+05	2.46E+05	2.78E+05	2.61E+05	2.82E+05	2.55E+05	2.65E+05	1.17E+06	5.40E+05	4.21E+05	1.18E+05	3.69E+05	2.56E+05	1.89E+05	1.06E+05	1.38E+05	5.95E+04	1.23E+05	1.46E+05	3.00E+05
pos_4665	LysoPE(20:4(8Z,11Z,14Z,17Z)/0:0)	metab_4371	B(ii)	-	-	HMDB0011518	M+H	C25H44NO7P	5.966	-	pos	-	-	-	-	Lipids and lipid-like molecules	Glycerophospholipids	502.2927812	0.010356004	-	46.1	-0.069122675	-	Glycerophosphoethanolamines	3.54E+05	2.01E+06	2.12E+06	2.80E+06	7.35E+06	1.48E+06	2.52E+06	2.44E+06	2.54E+06	2.72E+06	2.31E+06	2.58E+06	1.08E+07	6.11E+06	2.94E+06	1.41E+06	4.82E+06	4.42E+06	1.60E+06	2.24E+05	2.43E+05	1.99E+05	9.27E+05	2.02E+05	3.51E+06
pos_4746	LysoPE(18:1(9Z)/0:0)	metab_4459	B(ii)	-	-	HMDB0011506	M+H-H2O	C23H46NO7P	6.0297	-	pos	-	-	-	-	Lipids and lipid-like molecules	Glycerophospholipids	462.2976551	0.028190799	-	40.1	-0.513436853	89576-29-4	Glycerophosphoethanolamines	1.90E+05	6.58E+05	1.29E+05	1.73E+05	7.19E+04	1.31E+05	5.33E+05	4.90E+05	5.44E+05	5.02E+05	4.87E+05	5.22E+05	2.85E+05	1.87E+05	1.79E+05	1.78E+05	1.95E+05	3.17E+05	3.31E+05	5.74E+05	7.84E+05	3.89E+05	5.01E+05	4.00E+05	3.01E+05
pos_4748	LysoSM(d18:1)	metab_4461	B(ii)	map00600	Sphingolipid metabolism	HMDB0006482	M+K	C23H50N2O5P+	6.0297	C03640	pos	-	-	Metabolism	Lipid metabolism	Lipids and lipid-like molecules	Sphingolipids	504.308641	0.041869057	-	56.4	-0.540356128	1670-26-4	Phosphosphingolipids	3.42E+05	6.56E+05	6.16E+05	7.67E+05	9.44E+05	7.60E+05	7.13E+05	6.40E+05	6.82E+05	6.88E+05	6.82E+05	7.28E+05	1.10E+06	7.71E+05	6.86E+05	3.65E+05	6.48E+05	8.38E+05	3.73E+05	3.88E+05	4.15E+05	3.21E+05	3.05E+05	3.56E+05	6.20E+05
pos_4767	(2alpha,3alpha,5alpha,22R,23R)-2,3,22,23-Tetrahydroxy-25-methylergost-24(28)en-6-one	metab_4482	B(ii)	-	-	HMDB0039443	M+H-H2O	C29H48O5	6.0377	-	pos	-	-	-	-	Lipids and lipid-like molecules	Steroids and steroid derivatives	459.3465914	0.049371128	-	39.2	-0.619231553	111618-87-2	Bile acids, alcohols and derivatives	1.18E+06	4.51E+05	9.17E+05	1.38E+06	7.68E+05	1.08E+06	6.23E+05	5.82E+05	6.24E+05	6.20E+05	5.90E+05	6.02E+05	3.22E+05	8.37E+05	9.29E+05	8.07E+05	9.73E+05	8.67E+05	4.33E+05	5.50E+05	5.39E+05	4.10E+05	4.51E+05	4.15E+05	5.66E+05
pos_1122	Cavipetin C	metab_449	B(ii)	-	-	HMDB0030366	M+H-2H2O, M+H	C24H36O4	5.8068	-	pos	-	-	-	-	Lipids and lipid-like molecules	Prenol lipids	353.2470156	0.021717511	-	54.1	-1.264800854	128552-90-9	Diterpenoids	5.08E+06	3.51E+06	1.82E+07	1.02E+07	6.16E+06	5.49E+06	7.02E+06	7.04E+06	6.96E+06	6.89E+06	7.00E+06	7.09E+06	3.72E+07	2.27E+07	7.15E+06	1.41E+07	1.90E+07	2.31E+07	4.53E+06	3.24E+06	2.27E+06	2.00E+06	3.74E+06	2.89E+06	9.12E+06
pos_4789	PC(17:1/0:0)	metab_4506	B(i)	-	-	LMGP01050002	M+H	C25H50NO7P	6.0536	-	pos	-	-	-	-	-	-	508.3399759	0.045151789	34.2	-	0.413700682	-	-	5.67E+05	1.25E+06	7.65E+05	5.61E+05	1.65E+06	6.84E+05	1.20E+06	1.21E+06	1.19E+06	1.26E+06	1.14E+06	1.17E+06	4.27E+06	1.38E+06	7.15E+05	2.53E+05	1.28E+06	1.37E+06	8.00E+05	4.54E+05	2.86E+05	5.63E+05	5.64E+05	4.92E+05	1.22E+06
pos_1128	2-Methoxyestriol	metab_455	B(ii)	-	-	HMDB0245202	M+H-H2O, M+H	C19H26O4	5.8307	-	pos	-	-	-	-	Lipids and lipid-like molecules	Steroids and steroid derivatives	319.1900601	0.038968362	-	35.6	-1.023416436	-	Estrane steroids	1.84E+05	1.08E+05	3.49E+05	3.38E+05	3.68E+05	3.85E+05	2.02E+05	2.23E+05	2.06E+05	1.97E+05	2.09E+05	1.98E+05	1.64E+05	2.19E+05	1.80E+05	4.24E+05	4.21E+05	5.10E+05	2.10E+05	1.36E+05	9.87E+04	1.47E+05	1.50E+05	1.33E+05	2.27E+05
pos_4850	Lumirubin	metab_4575	B(ii)	-	-	HMDB0254205	M+H	C33H36N4O6	6.1093	-	pos	-	-	-	-	Organoheterocyclic compounds	Tetrapyrroles and derivatives	585.2699066	0.052052987	-	57.6	-1.462988558	-	Not Available	1.97E+05	4.01E+04	1.90E+06	3.15E+05	9.98E+04	8.97E+05	5.54E+05	4.86E+05	4.47E+05	5.27E+05	4.55E+05	5.12E+05	2.34E+04	1.80E+06	4.75E+05	4.94E+05	1.86E+06	4.67E+05	5.74E+06	8.66E+05	1.48E+06	5.85E+05	4.17E+06	6.01E+05	8.16E+05
pos_4869	LysoPC(P-18:1(9Z)/0:0)	metab_4595	B(ii)	map00564;map05231	Glycerophospholipid metabolism;Choline metabolism in cancer	HMDB0010408	M+H	C26H52NO6P	6.173	C04230	pos	Lipids	Phospholipids	Metabolism;Human Diseases	Lipid metabolism;Cancer: overview	Lipids and lipid-like molecules	Glycerophospholipids	506.3604459	0.057876561	-	35.8	-0.109925994	-	Glycerophosphocholines	5.21E+05	5.97E+05	4.66E+05	2.69E+05	3.21E+05	7.12E+05	6.33E+05	6.87E+05	6.18E+05	6.41E+05	6.59E+05	6.47E+05	1.30E+06	5.04E+05	1.25E+06	1.61E+06	3.83E+05	9.70E+05	2.35E+05	2.09E+05	1.92E+05	2.61E+05	3.44E+05	1.40E+05	5.51E+05
pos_4879	Maslinic acid	metab_4606	B(ii)	-	-	LMPR0106180014;HMDB0002392	M+ACN+Na	C30H48O4	6.2049	C16939	pos	-	-	-	-	Lipids and lipid-like molecules	Prenol lipids	536.3708448	0.090724552	-	37.7	-0.391554516	4373-41-5	Triterpenoids	2.47E+04	9.58E+04	1.27E+05	4.58E+04	3.21E+05	6.25E+04	1.47E+05	1.87E+05	1.44E+05	1.08E+05	1.33E+05	1.47E+05	1.52E+06	2.31E+05	8.56E+04	7.23E+04	1.48E+05	2.38E+05	4.53E+04	7025	1.26E+04	3.08E+04	4.39E+04	1.48E+04	1.84E+05
pos_4954	5,5-Dimethyl-2-phenylmorpholine	metab_4690	B(ii)	-	-	HMDB0246850	2M+Na	C12H17NO	6.4836	-	pos	-	-	-	-	Organoheterocyclic compounds	Oxazinanes	405.2525796	0.074695822	-	33.3	3.480764258	-	Morpholines	1.24E+06	9.15E+05	1.90E+06	8.24E+05	1.11E+06	1.06E+06	1.89E+06	1.18E+06	1.07E+06	1.17E+06	1.88E+06	1.27E+06	5.67E+05	8.66E+05	8.38E+05	2.39E+05	3.45E+05	2.88E+05	5.22E+05	1.22E+06	1.23E+05	4.20E+05	7.68E+05	9.21E+05	6.25E+05
pos_4970	LysoPE(18:1(11Z)/0:0)	metab_4708	B(ii)	-	-	HMDB0011505	M+Na	C23H46NO7P	6.4995	-	pos	-	-	-	-	Lipids and lipid-like molecules	Glycerophospholipids	502.292247	0.026885491	-	50.2	3.832429805	-	Glycerophosphoethanolamines	1.99E+05	1.44E+06	7.70E+05	1.58E+06	4.45E+06	6.51E+05	1.09E+06	1.45E+06	1.42E+06	1.58E+06	1.11E+06	1.35E+06	8.91E+06	3.73E+06	2.09E+06	4.53E+05	2.32E+06	1.76E+06	5.97E+05	1.43E+05	1.61E+05	1.41E+05	3.42E+05	1.41E+05	1.89E+06
pos_5017	Isoetharine	metab_4761	B(ii)	-	-	HMDB0014366	2M+ACN+Na	C13H21NO3	6.5871	C07053	pos	-	-	-	-	Benzenoids	Phenols	542.3222672	0.055390429	-	57.3	4.621274707	530-08-5	Benzenediols	1.15E+05	2.54E+06	4.23E+05	1.41E+06	4.33E+06	1.39E+06	1.28E+06	2.71E+06	2.96E+06	2.56E+06	1.10E+06	2.68E+06	2.77E+07	1.66E+06	1.12E+06	1.03E+05	2.25E+06	1.68E+06	6.50E+05	8.79E+04	2.74E+05	1.40E+05	3.54E+05	8.13E+04	3.46E+06
pos_5119	Geldanamycin	metab_4874	B(ii)	-	-	HMDB0252665	M+Na	C29H40N2O9	7.2546	C11222	pos	Antibiotics	Polyketides and nonribosomal peptides	-	-	Phenylpropanoids and polyketides	Macrolactams	583.2672099	0.157053943	-	39	8.225136918	30562-34-6	Not Available	3.19E+05	2.83E+05	6.13E+05	6.01E+05	3.49E+05	3.87E+05	3.73E+05	3.91E+05	3.51E+05	3.94E+05	3.81E+05	3.61E+05	6.53E+04	6.02E+05	4.52E+05	1.67E+05	1.09E+05	4.74E+04	1.87E+04	1.37E+05	8.25E+04	1.55E+05	8340	7.78E+04	2.40E+05
pos_5321	PE(18:1(9Z)/0:0)	metab_5099	B(i)	-	-	LMGP02050004	M+H	C23H46NO7P	7.2785	-	pos	-	-	-	-	-	-	480.3082556	0.247522366	75.3	-	-0.438629199	-	-	2.35E+04	5.43E+04	1.30E+04	3.84E+04	1.27E+05	3.51E+04	6.56E+04	6.16E+04	6.68E+04	7.18E+04	7.92E+04	6.07E+04	5.02E+05	1.56E+05	1.58E+05	2.29E+04	1.13E+05	1.65E+05	4.51E+04	8673	9215	1.41E+04	2.21E+04	1.35E+04	7.00E+04
pos_5385	LysoPA(22:6(4Z,7Z,10Z,13Z,16Z,19Z)/0:0)	metab_5169	B(ii)	-	-	HMDB0114755	M+NH4	C25H39O7P	7.2546	-	pos	-	-	-	-	Lipids and lipid-like molecules	Glycerophospholipids	500.2743531	0.103895737	-	61.3	-5.832519189	-	Glycerophosphates	5.75E+04	1.33E+05	1.15E+05	6.85E+04	3.69E+05	8.89E+04	1.46E+05	1.12E+05	1.13E+05	1.30E+05	1.64E+05	1.20E+05	1.56E+05	2.60E+05	2.50E+05	7.38E+04	1.11E+05	1.13E+05	8.55E+04	6.43E+04	3.44E+04	2.83E+04	4.85E+04	3.57E+04	7.85E+04
pos_5408	Azimilide	metab_5195	B(ii)	map07037;map07232	Antiarrhythmic drugs;Potassium channel blocking and opening drugs	HMDB0248805	M+ACN+H	C23H28ClN5O3	7.2466	C13777	pos	-	-	Drug Development;Drug Development	Chronology: Other drugs;Target-based classification: Ion channels	Organoheterocyclic compounds	Azolidines	499.225684	0.040734465	-	33.3	8.291920202	149908-53-2	Imidazolidines	7.60E+04	8.90E+04	1.89E+05	8.50E+04	1.65E+05	1.20E+05	1.15E+05	9.99E+04	7.69E+04	9.43E+04	1.53E+05	9.63E+04	1.30E+05	2.31E+05	3.04E+05	7.47E+04	2.11E+05	1.04E+05	4.98E+04	7.82E+04	4.65E+04	6.75E+04	4.20E+04	7.84E+04	6.36E+04
pos_5426	D6-Ambrettolide	metab_5215	B(ii)	-	-	HMDB0037805	M+CH3OH+H	C16H28O2	7.2466	-	pos	-	-	-	-	Phenylpropanoids and polyketides	Macrolides and analogues	285.2421309	0.07183374	-	47.4	-1.151610108	7779-50-2	Not Available	1.12E+04	9.00E+04	4.20E+04	5.58E+04	2.33E+05	2.86E+04	8.88E+04	8.30E+04	6.50E+04	7.20E+04	9.68E+04	8.28E+04	1.25E+05	1.35E+05	1.68E+05	4.92E+04	8.60E+04	6.89E+04	1.73E+04	1.68E+04	1.21E+04	2.53E+04	1.62E+04	3.00E+04	5.68E+04
pos_5526	LysoPC(20:4(5Z,8Z,11Z,14Z)/0:0)	metab_5326	B(ii)	map00564;map05231	Glycerophospholipid metabolism;Choline metabolism in cancer	HMDB0010395	M+Na	C28H50NO7P	6.5871	C04230	pos	Lipids	Phospholipids	Metabolism;Human Diseases	Lipid metabolism;Cancer: overview	Lipids and lipid-like molecules	Glycerophospholipids	566.3208694	0.157118088	-	90.4	-1.547623464	60701-99-7	Glycerophosphocholines	0	1.40E+05	15.99	1.05E+05	1.18E+05	1.08E+04	0.9373	1.54E+05	2.46E+05	1.57E+05	0	1.19E+05	5.38E+06	0	2.90E+04	9.47	9.93E+04	2.507	0	0	0	916.5	122	0	3.88E+05
pos_5684	Dimethisterone	metab_5501	B(ii)	-	-	HMDB0251378	M+H	C23H32O2	6.4597	C07628	pos	-	-	-	-	Lipids and lipid-like molecules	Steroids and steroid derivatives	341.2471152	0.093180998	-	45.8	-1.150709539	79-64-1	Androstane steroids	2.46E+04	1.70E+04	1.97E+04	1.81E+05	9260	8482	7050	4684	7708	134.1	1.45E+04	3391	1.04E+04	6.54E+05	8.89E+04	6.82E+04	8.10E+04	9.14E+04	1497	6149	3.701	2.048	1568	3455	2.27E+04
pos_1223	LysoPC(18:1(11Z)/0:0)	metab_561	B(ii)	map00564;map05231	Glycerophospholipid metabolism;Choline metabolism in cancer	HMDB0010385	M+H-H2O, M+H	C26H52NO7P	6.1013	C04230	pos	Lipids	Phospholipids	Metabolism;Human Diseases	Lipid metabolism;Cancer: overview	Lipids and lipid-like molecules	Glycerophospholipids	522.3550681	0.009095322	-	49.5	-0.667494643	-	Glycerophosphocholines	3.97E+07	8.09E+07	7.91E+07	3.57E+07	2.21E+08	5.72E+07	1.01E+08	9.39E+07	9.21E+07	9.63E+07	9.67E+07	9.23E+07	5.80E+08	1.46E+08	4.75E+07	3.17E+07	1.12E+08	1.27E+08	3.25E+07	1.54E+07	1.20E+07	3.06E+07	2.15E+07	1.98E+07	1.12E+08
pos_5782	LysoPC(20:1(11Z)/0:0)	metab_5610	B(ii)	map00564;map05231	Glycerophospholipid metabolism;Choline metabolism in cancer	HMDB0010391	M+H	C28H56NO7P	6.2527	C04230	pos	Lipids	Phospholipids	Metabolism;Human Diseases	Lipid metabolism;Cancer: overview	Lipids and lipid-like molecules	Glycerophospholipids	550.3862556	0.018955111	-	82.2	-0.838385754	-	Glycerophosphocholines	5.57E+05	4.10E+05	1.09E+06	3.70E+05	9.21E+05	8.16E+05	7.36E+05	7.47E+05	7.78E+05	7.97E+05	7.66E+05	7.94E+05	3.80E+06	7.65E+05	7.62E+05	1.13E+06	7.68E+05	2.06E+06	5.90E+05	2.64E+05	6.65E+04	4.71E+05	3.75E+05	3.12E+05	7.53E+05
pos_1224	AB-Pinaca	metab_562	B(ii)	-	-	HMDB0247743	M+NH4, M+ACN+Na	C18H26N4O2	6.1412	-	pos	-	-	-	-	Organic acids and derivatives	Carboxylic acids and derivatives	394.2195159	0.05652138	-	49	-5.541829647	-	Amino acids, peptides, and analogues	1.55E+05	4.82E+05	8.08E+04	2.21E+05	1.11E+05	1.73E+05	3.73E+05	4.56E+05	4.26E+05	4.55E+05	4.20E+05	4.17E+05	2.76E+05	1.84E+05	6.94E+05	6.13E+04	4.78E+05	1.83E+05	2.30E+04	1.06E+05	3.27E+04	8.61E+04	5.53E+04	1.09E+05	1.82E+05
pos_1228	Paullinic acid	metab_566	B(ii)	-	-	LMFA01030367;HMDB0035159	M+H, M+NH4	C20H38O2	6.173	C21946	pos	-	-	-	-	Lipids and lipid-like molecules	Fatty Acyls	328.3205853	0.003599395	-	36.2	-1.355939394	17735-94-3	Fatty acids and conjugates	7.89E+05	8.55E+05	1.05E+06	7.05E+05	2.50E+06	5.22E+05	1.18E+06	1.22E+06	1.19E+06	1.29E+06	1.36E+06	1.14E+06	6.77E+06	7.27E+06	6.72E+06	1.64E+06	6.75E+06	3.15E+06	4.67E+05	2.49E+05	2.47E+05	1.34E+05	3.26E+05	1.30E+05	1.95E+06
pos_5851	N-(2-Hydroxyethyl)heptadecanamide	metab_5687	B(i)	-	-	-	M+H	C19H39NO2	6.1332	-	pos	-	-	-	-	-	-	314.3049603	0.172954593	35	-	-1.262864785	-	-	1.30E+04	3.24E+04	2.26E+04	8728	3.77E+04	2.06E+04	1.14E+04	1.55E+04	1.54E+04	1.92E+04	2.38E+04	1.04E+04	8.84E+04	1.74E+05	1.45E+05	5.09E+04	9.50E+04	5.68E+04	1.09E+04	0	0	4082	1.20E+04	0	3.17E+04
pos_5857	LysoPC(20:2(11Z,14Z)/0:0)	metab_5693	B(ii)	map00564;map05231	Glycerophospholipid metabolism;Choline metabolism in cancer	HMDB0010392	M+H	C28H54NO7P	6.1093	C04230	pos	Lipids	Phospholipids	Metabolism;Human Diseases	Lipid metabolism;Cancer: overview	Lipids and lipid-like molecules	Glycerophospholipids	548.370617	0.00545058	-	80	-0.820619878	-	Glycerophosphocholines	4.89E+05	1.27E+06	9.78E+05	6.28E+05	2.01E+06	5.83E+05	1.30E+06	1.40E+06	1.30E+06	1.43E+06	1.28E+06	1.28E+06	4.60E+06	1.32E+06	9.77E+05	7.75E+05	1.16E+06	2.22E+06	5.94E+05	2.00E+05	1.70E+05	4.68E+05	4.36E+05	1.75E+05	1.36E+06
pos_5860	3-Deoxyestrone	metab_5697	B(ii)	-	-	HMDB0245855	M+2Na-H	C18H22O	6.1093	C14972	pos	-	-	-	-	Lipids and lipid-like molecules	Steroids and steroid derivatives	299.1386874	0.012781733	-	35.4	1.798450279	53-45-2	Estrane steroids	1.19E+05	3.38E+04	7.28E+05	1.27E+05	4.83E+04	3.38E+05	2.49E+05	2.18E+05	2.26E+05	2.14E+05	2.33E+05	2.21E+05	4181	6.73E+05	2.45E+05	2.57E+05	7.05E+05	2.48E+05	2.06E+06	3.93E+05	5.92E+05	2.40E+05	1.46E+06	2.41E+05	3.46E+05
pos_5868	Phytosphingosine	metab_5705	B(ii)	map00600;map01100	Sphingolipid metabolism;Metabolic pathways	HMDB0004610;LMSP01030001	M+H-H2O	C18H39NO3	6.0934	C12144	pos	-	-	Metabolism;Metabolism	Lipid metabolism;Global and overview maps	Organic nitrogen compounds	Organonitrogen compounds	300.2893326	0.002766221	-	50.7	-1.176328114	554-62-1	Amines	1.11E+06	7.63E+05	1.20E+06	8.76E+05	9.52E+05	9.11E+05	8.78E+05	8.34E+05	8.22E+05	8.72E+05	8.34E+05	7.88E+05	1.95E+06	2.16E+06	2.23E+06	1.51E+06	1.83E+06	1.57E+06	1.02E+06	5.98E+05	4.90E+05	4.81E+05	6.82E+05	5.36E+05	1.07E+06
pos_5900	Choline Phosphate	metab_5742	B(i)	map01100;map00564;map05231;map00552	Metabolic pathways;Glycerophospholipid metabolism;Choline metabolism in cancer;Teichoic acid biosynthesis	HMDB0001565	M+H	C5H14NO4P	6.0695	C00588	pos	-	-	Metabolism;Metabolism;Human Diseases;Metabolism	Global and overview maps;Lipid metabolism;Cancer: overview;Glycan biosynthesis and metabolism	Organic nitrogen compounds	Organonitrogen compounds	184.0732073	0.060868702	55.1	-	-0.621056301	3616-04-4;107-73-3	Quaternary ammonium salts	2.80E+05	7.68E+05	8.51E+05	3.18E+05	1.38E+06	3.97E+05	1.01E+06	8.73E+05	9.23E+05	9.62E+05	9.39E+05	8.94E+05	6.50E+06	1.27E+06	7.02E+05	2.78E+05	9.46E+05	7.37E+05	2.24E+05	1.18E+05	6.21E+04	2.14E+05	1.56E+05	1.36E+05	8.75E+05
pos_5934	9Z-Heptadecenoic acid	metab_5779	B(ii)	-	-	LMFA01030060;HMDB0062437	M+NH4	C17H32O2	6.0536	C16536	pos	-	-	-	-	Lipids and lipid-like molecules	Fatty Acyls	286.2737598	0.165081088	-	50.5	-1.103420604	1981-50-6	Fatty acids and conjugates	4.39E+04	2.55E+04	7.46E+04	6.02E+04	4.60E+04	5.15E+04	3.19E+04	3.86E+04	4.29E+04	2.63E+04	4.32E+04	5.16E+04	1.02E+05	2.35E+05	1.81E+05	2.19E+04	1.61E+05	2.66E+04	2.63E+04	1.03E+04	5061	0	4.69E+04	1.37E+04	4.56E+04
pos_5935	2-Hydroxycampholonic acid	metab_5780	B(ii)	-	-	HMDB0301821	M+H-2H2O	C10H16O4	6.0536	-	pos	-	-	-	-	Lipids and lipid-like molecules	Prenol lipids	165.0912745	0.063184023	-	46.1	1.34156885	-	Monoterpenoids	5.64E+04	3.95E+04	8.69E+04	6.02E+04	4.47E+04	8.12E+04	4.07E+04	3.75E+04	4.62E+04	4.72E+04	4.19E+04	4.27E+04	2.18E+04	4.26E+04	4.33E+04	2.91E+04	5.98E+04	5.52E+04	3.96E+04	4.64E+04	3.85E+04	2.77E+04	5.18E+04	3.13E+04	3.85E+04
pos_5966	LysoPC(22:4(7Z,10Z,13Z,16Z)/0:0)	metab_5814	B(ii)	map00564;map05231	Glycerophospholipid metabolism;Choline metabolism in cancer	HMDB0010401	M+H	C30H54NO7P	6.0377	C04230	pos	Lipids	Phospholipids	Metabolism;Human Diseases	Lipid metabolism;Cancer: overview	Lipids and lipid-like molecules	Glycerophospholipids	572.3718829	0.067048051	-	60.9	1.42941689	-	Glycerophosphocholines	7.76E+04	3.11E+05	3.44E+05	7.88E+04	8.31E+05	8.53E+04	3.41E+05	3.29E+05	3.48E+05	3.16E+05	2.89E+05	3.33E+05	2.21E+06	5.09E+05	1.29E+05	5.17E+04	4.51E+05	4.99E+05	5.13E+04	5.07E+04	2.50E+04	3.14E+04	2.55E+04	2.84E+04	4.30E+05
pos_6143	LysoPA(0:0/18:1(9Z))	metab_6011	B(ii)	-	-	HMDB0007851	M+ACN+H	C21H41O7P	5.9819	-	pos	-	-	-	-	Lipids and lipid-like molecules	Glycerophospholipids	478.2924228	0.017616084	-	73	-0.900817544	-	Glycerophosphates	1.85E+06	6.55E+06	4.62E+06	6.85E+06	1.58E+07	3.76E+06	6.20E+06	6.09E+06	6.35E+06	6.49E+06	5.86E+06	6.20E+06	9.94E+06	1.08E+07	9.59E+06	5.62E+06	8.27E+06	8.92E+06	5.31E+06	1.57E+06	1.97E+06	1.87E+06	4.65E+06	2.16E+06	6.88E+06
pos_6158	LysoPA(16:0/0:0)	metab_6027	B(ii)	-	-	HMDB0007853	M+ACN+H	C19H39O7P	5.974	C04036	pos	-	-	-	-	Lipids and lipid-like molecules	Glycerophospholipids	452.2769511	0.011485341	-	59.9	-0.523299892	-	Glycerophosphates	4.70E+05	1.69E+06	3.04E+05	2.77E+06	3.66E+06	5.07E+05	1.81E+06	1.74E+06	1.82E+06	1.89E+06	1.63E+06	1.73E+06	2.59E+06	2.05E+06	2.40E+06	7.21E+05	1.96E+06	2.44E+06	6.76E+05	2.85E+05	2.47E+05	2.80E+05	3.55E+05	3.80E+05	1.58E+06
pos_6159	RIOPROSTIL	metab_6028	B(ii)	-	-	HMDB0257238	M+H-H2O	C21H38O4	5.974	-	pos	-	-	-	-	Lipids and lipid-like molecules	Fatty Acyls	337.2731741	0.04594317	-	40	-1.545036342	-	Fatty alcohols	6.07E+05	1.10E+06	1.20E+06	1.12E+06	1.56E+06	7.82E+05	1.08E+06	1.06E+06	1.16E+06	1.16E+06	1.07E+06	1.15E+06	1.58E+06	1.41E+06	1.79E+06	1.01E+06	1.24E+06	1.00E+06	8.12E+05	5.78E+05	4.61E+05	4.21E+05	7.80E+05	6.26E+05	9.46E+05
pos_6172	Fingolimod phosphate ester, S-	metab_6043	B(ii)	-	-	HMDB0243705	M+NH4	C19H34NO5P	5.966	-	pos	-	-	-	-	Organic acids and derivatives	Organic phosphoric acids and derivatives	405.2528654	0.032640081	-	77.7	4.080627009	-	Phosphate esters	1.37E+06	1.39E+06	1.83E+06	1.59E+06	9.18E+05	1.70E+06	1.69E+06	1.68E+06	1.75E+06	1.70E+06	1.73E+06	1.62E+06	4.11E+05	8.07E+05	1.02E+06	2.85E+05	4.72E+05	2.35E+05	7.32E+05	1.36E+06	3.85E+05	5.76E+05	1.02E+06	9.81E+05	8.65E+05
pos_6177	2-methyl-1,3-Cyclohexanedione	metab_6048	B(i)	-	-	-	M+H	C7H10O2	5.966	-	pos	-	-	-	-	-	-	127.0754153	0.094449069	30.3	-	0.470154328	-	-	1.87E+04	6482	1.17E+04	1.29E+04	1.01E+04	1.35E+04	1.33E+04	1.34E+04	1.20E+04	1.06E+04	1.35E+04	1.43E+04	0	5324	4036	1.92E+04	8629	1.26E+04	1.29E+05	2.29E+04	2.14E+04	1.43E+04	5.24E+04	1.76E+04	1.97E+04
pos_6190	LysoPC(20:4(8Z,11Z,14Z,17Z)/0:0)	metab_6063	B(ii)	map00564;map05231	Glycerophospholipid metabolism;Choline metabolism in cancer	HMDB0010396	M+H	C28H50NO7P	5.9581	C04230	pos	Lipids	Phospholipids	Metabolism;Human Diseases	Lipid metabolism;Cancer: overview	Lipids and lipid-like molecules	Glycerophospholipids	544.3394094	0.009238196	-	88.1	-0.656420302	-	Glycerophosphocholines	4.36E+06	1.85E+07	2.15E+07	1.20E+07	6.91E+07	9.38E+06	2.36E+07	2.38E+07	2.49E+07	2.48E+07	2.31E+07	2.39E+07	2.08E+08	3.09E+07	1.47E+07	6.30E+06	2.61E+07	3.77E+07	3.04E+06	3.48E+05	6.33E+05	8.23E+05	1.43E+06	3.51E+05	3.18E+07
pos_623	(S)-Hexahydropyrrolo[1,2-a]pyrazine-1,4-dione	metab_6107	B(ii)	-	-	HMDB0242137	M+H-H2O, M+ACN+H	C7H10N2O2	0.6005	-	pos	-	-	-	-	Organic acids and derivatives	Carboxylic acids and derivatives	137.0709841	0.185716783	-	45.1	0.29070454	-	Amino acids, peptides, and analogues	2.47E+04	1.61E+04	1.88E+04	2.21E+04	1.92E+04	1.37E+04	2.19E+04	1.48E+04	1.26E+04	1.79E+04	1.68E+04	1.24E+04	1.54E+04	2.26E+04	4.55E+04	6789	2.01E+04	8203	1.84E+05	1.91E+05	2.44E+05	1.20E+05	5.22E+05	2.39E+05	5.46E+04
pos_6240	LysoPE(18:3(9Z,12Z,15Z)/0:0)	metab_6118	B(ii)	-	-	HMDB0011509	M+H	C23H42NO7P	5.9422	-	pos	-	-	-	-	Lipids and lipid-like molecules	Glycerophospholipids	476.2769977	0.048680449	-	68.9	-0.353585028	-	Glycerophosphoethanolamines	1.31E+05	7.86E+05	3.40E+05	5.69E+05	2.40E+06	2.96E+05	6.36E+05	6.56E+05	7.01E+05	7.01E+05	6.62E+05	6.68E+05	8.20E+05	9.16E+05	7.97E+05	2.77E+05	5.99E+05	5.75E+05	3.77E+05	8.31E+04	1.37E+05	1.34E+05	4.09E+05	1.39E+05	6.81E+05
pos_6260	LysoPC(18:3(6Z,9Z,12Z)/0:0)	metab_6140	B(ii)	map00564;map05231	Glycerophospholipid metabolism;Choline metabolism in cancer	HMDB0010387	M+H	C26H48NO7P	5.9342	C04230	pos	Lipids	Phospholipids	Metabolism;Human Diseases	Lipid metabolism;Cancer: overview	Lipids and lipid-like molecules	Glycerophospholipids	518.3237136	0.056143293	-	69.2	-0.777847323	-	Glycerophosphocholines	5.02E+05	1.58E+06	1.59E+06	9.43E+05	4.45E+06	1.13E+06	2.08E+06	2.01E+06	2.09E+06	2.17E+06	1.98E+06	1.96E+06	1.15E+07	2.42E+06	1.20E+06	4.83E+05	2.15E+06	2.03E+06	6.43E+05	2.57E+05	2.15E+05	4.12E+05	6.04E+05	4.24E+05	2.04E+06
pos_6295	LysoPC(20:5(5Z,8Z,11Z,14Z,17Z)/0:0)	metab_6178	B(ii)	map00564;map05231	Glycerophospholipid metabolism;Choline metabolism in cancer	HMDB0010397	M+H	C28H48NO7P	5.9103	C04230	pos	Lipids	Phospholipids	Metabolism;Human Diseases	Lipid metabolism;Cancer: overview	Lipids and lipid-like molecules	Glycerophospholipids	542.3240524	0.080013102	-	88.3	-0.117367001	-	Glycerophosphocholines	3.60E+05	1.71E+06	1.46E+06	8.78E+05	5.71E+06	7.29E+05	2.13E+06	2.13E+06	2.30E+06	2.25E+06	2.05E+06	2.09E+06	1.71E+07	2.35E+06	1.12E+06	5.23E+05	1.96E+06	2.84E+06	2.48E+05	1.21E+05	1.62E+05	7.97E+04	2.51E+05	6.98E+04	2.13E+06
pos_6296	Absinthin	metab_6179	B(ii)	-	-	HMDB0035742	M+NH4	C30H40O6	5.9103	C09286	pos	-	-	-	-	Lipids and lipid-like molecules	Prenol lipids	514.3163191	0.193237714	-	60.3	0.009114193	1362-42-1	Sesterterpenoids	2.12E+04	3.89E+04	4.31E+04	1.95E+04	7.37E+04	1.05E+05	5.01E+04	6.62E+04	5.83E+04	5.80E+04	6.72E+04	9.04E+04	1.28E+05	1.35E+04	8365	3.19E+04	0	428.1	4.89E+05	2.22E+05	1.15E+05	1.70E+05	4.22E+05	2.32E+05	1.14E+05
pos_6310	PE(12:0/0:0)	metab_6196	B(i)	-	-	LMGP02050005	M+H	C17H36NO7P	5.9024	-	pos	-	-	-	-	-	-	398.2300287	0.078150254	66.8	-	-0.47048864	-	-	2.80E+05	4.90E+04	1.32E+05	2.16E+05	1.06E+06	1.83E+05	2.96E+05	3.61E+05	2.97E+05	3.13E+05	3.12E+05	3.05E+05	1.75E+04	0	4.43E+04	1.87E+05	4765	1.81E+06	3.76E+04	1.41E+04	0	9440	9505	2.37E+04	2.14E+05
pos_6312	Sugiol	metab_6198	B(ii)	map01110;map00904	Biosynthesis of secondary metabolites;Diterpenoid biosynthesis	HMDB0036564	M+ACN+Na	C20H28O2	5.9024	C21822	pos	-	-	Metabolism;Metabolism	Global and overview maps;Metabolism of terpenoids and polyketides	Lipids and lipid-like molecules	Prenol lipids	364.2266159	0.05789627	-	39.6	6.38207001	511-05-7	Diterpenoids	2.09E+05	2.08E+05	5.81E+05	3.66E+05	1.65E+05	5.71E+05	2.64E+05	2.91E+05	2.90E+05	3.18E+05	2.85E+05	3.00E+05	2.93E+04	1.46E+04	1.31E+05	1.51E+04	7604	0	0	3.09E+05	1.11E+04	0	5067	1.13E+05	1.39E+05
pos_6327	13-Tetradecene-1,3-diyne-6,7-diol	metab_6214	B(ii)	-	-	HMDB0039539;LMFA05000589	2M+ACN+H	C14H20O2	5.8864	-	pos	-	-	-	-	Lipids and lipid-like molecules	Fatty Acyls	482.3296735	0.031859476	-	62.1	7.241136803	122855-49-6	Fatty alcohols	2.16E+05	1.72E+05	4.39E+06	5.80E+05	6.54E+05	1.26E+06	7.77E+05	8.22E+05	9.04E+05	8.45E+05	8.78E+05	8.83E+05	1.44E+06	2.82E+06	7.08E+05	1.80E+06	2.21E+06	4.38E+06	1.66E+05	8.80E+04	6.67E+04	4.66E+04	3.97E+05	3.28E+05	1.12E+06
pos_6352	Ruscogenin	metab_6242	B(ii)	-	-	HMDB0257364;LMST01080038	M+H-H2O	C27H42O4	5.8785	C08909	pos	-	-	-	-	Lipids and lipid-like molecules	Prenol lipids	413.3043778	0.046774256	-	37.1	-1.496152087	472-11-7	Triterpenoids	1.31E+06	9.63E+05	1.75E+06	2.00E+06	1.51E+06	1.06E+06	1.29E+06	1.37E+06	1.32E+06	1.34E+06	1.29E+06	1.28E+06	1.16E+06	2.46E+06	1.18E+06	1.35E+06	1.38E+06	1.45E+06	5.11E+05	9.38E+05	5.70E+05	4.78E+05	5.42E+05	7.98E+05	1.04E+06
pos_6369	Previtamin D3	metab_6260	B(ii)	-	-	HMDB0006500;HMDB0006560	M+Na	C27H44O	5.8625	C07711	pos	-	-	-	-	Lipids and lipid-like molecules	Steroids and steroid derivatives	407.3268203	0.063549573	-	45.9	-4.205806155	1173-13-3;17592-07-3	Vitamin D and derivatives	7.59E+05	8.08E+04	3.29E+05	1.05E+06	3.06E+05	2.94E+05	2.10E+05	2.09E+05	2.23E+05	1.88E+05	2.15E+05	1.96E+05	2.76E+05	3.61E+05	2.25E+05	6.28E+05	2.48E+05	5.04E+05	4.07E+04	1.31E+05	1.46E+05	2.03E+05	4.87E+04	1.97E+05	2.57E+05
pos_6391	Bisnorcholic acid	metab_6285	B(ii)	-	-	LMST04050005;HMDB0002082	M+NH4	C22H36O5	5.8466	-	pos	-	-	-	-	Lipids and lipid-like molecules	Steroids and steroid derivatives	398.289753	0.13769686	-	40.4	-0.912077191	-	Bile acids, alcohols and derivatives	1.64E+05	4.32E+04	1.02E+05	2.37E+05	1.48E+05	9.10E+04	8.59E+04	1.08E+05	7.03E+04	9.11E+04	8.28E+04	7.52E+04	6.91E+04	1.79E+05	2.80E+05	1.74E+05	6.66E+04	1.64E+05	1.35E+04	3.17E+04	2.86E+04	4.17E+04	1.01E+04	4.36E+04	8.59E+04
pos_6409	Paricalcitol	metab_6305	B(ii)	-	-	HMDB0015046;LMST04030163	M+Na	C27H44O3	5.8307	C08127	pos	-	-	-	-	Lipids and lipid-like molecules	Steroids and steroid derivatives	439.3189552	0.047951067	-	60.1	1.6554334	131918-61-1	Vitamin D and derivatives	1.05E+06	5.91E+05	7.50E+05	1.17E+06	5.19E+05	8.34E+05	5.10E+05	5.97E+05	5.51E+05	6.02E+05	4.98E+05	5.64E+05	5.81E+05	6.51E+05	1.07E+06	8.32E+05	1.06E+06	9.49E+05	1.21E+05	5.17E+05	3.99E+05	5.15E+05	1.19E+05	4.54E+05	5.70E+05
pos_6457	MG(6 keto-PGF1alpha/0:0/0:0)	metab_6358	B(ii)	-	-	HMDB0260477	M+NH4	C23H40O8	5.799	-	pos	-	-	-	-	Lipids and lipid-like molecules	Fatty Acyls	462.3033789	0.039873394	-	37.4	-6.22337906	-	Eicosanoids	7.51E+04	3.50E+04	9.80E+05	1.61E+05	1.96E+05	2.03E+05	1.33E+05	1.01E+05	1.73E+05	2.29E+05	2.01E+05	1.37E+05	4.27E+05	4.58E+05	1.74E+05	4.17E+05	4.93E+05	1.28E+06	4.39E+04	3.04E+04	1.74E+04	6398	2.42E+04	3.29E+04	2.05E+05
pos_6460	Murrayanol	metab_6362	B(ii)	-	-	LMPK12110621;HMDB0040698	M+ACN+H	C24H29NO2	5.799	-	pos	-	-	-	-	Organoheterocyclic compounds	Indoles and derivatives	405.2523083	0.023172015	-	36.8	-3.706905091	144525-81-5	Carbazoles	2.89E+06	3.70E+06	3.46E+06	3.53E+06	2.73E+06	4.02E+06	3.76E+06	3.98E+06	3.90E+06	3.92E+06	3.87E+06	3.97E+06	2.11E+06	1.97E+06	2.65E+06	1.24E+06	1.63E+06	1.51E+06	1.91E+06	3.14E+06	9.20E+05	1.20E+06	2.88E+06	2.46E+06	2.37E+06
pos_6515	Ginkgoic acid	metab_6421	B(ii)	-	-	HMDB0033897	M+Na	C22H34O3	5.775	C10794	pos	-	-	-	-	Benzenoids	Benzene and substituted derivatives	369.2418785	0.01877906	-	72.7	5.379991164	22910-60-7	Benzoic acids and derivatives	1.15E+06	9.83E+05	1.45E+06	2.02E+06	1.10E+06	1.01E+06	1.08E+06	1.21E+06	1.11E+06	1.19E+06	1.23E+06	1.19E+06	2.91E+06	2.33E+06	1.76E+06	2.01E+06	2.51E+06	3.25E+06	5.06E+05	8.14E+05	5.24E+05	7.48E+05	4.17E+05	8.54E+05	1.23E+06
pos_6534	Lovastatin	metab_6442	B(ii)	-	-	HMDB0248085;HMDB0014372;PW_C008769;MJDBOTE0001458	M+H	C24H36O5	5.767	C07074	pos	-	-	-	-	Organoheterocyclic compounds	Lactones	405.2632181	0.146556417	-	46.7	-0.82270962	75330-75-5	Delta valerolactones	9.59E+05	6.19E+05	1.50E+06	2.36E+06	9.28E+05	1.05E+06	1.77E+06	1.41E+06	1.31E+06	1.29E+06	1.18E+06	1.18E+06	3.09E+06	2.36E+06	1.68E+06	1.85E+06	2.32E+06	3.12E+06	5.91E+05	6.76E+05	3.55E+05	4.35E+05	6.30E+05	5.89E+05	1.04E+06
pos_6563	Epothilone B	metab_6474	B(ii)	-	-	LMPK04000041;HMDB0251874	M+NH4	C27H41NO6S	5.7511	C12154	pos	-	-	-	-	Phenylpropanoids and polyketides	Macrolides and analogues	525.3028129	0.273071447	-	55.4	6.955515529	152044-54-7	Epothilones and analogues	0	1.67E+04	0	0	6860	9031	1.14E+04	1.11E+04	0	7435	698	2631	76.85	6786	0	0	4148	124.7	1.12E+06	1.99E+04	1.31E+04	2.42E+04	1.05E+06	7320	8.19E+04
pos_6575	Auberganol	metab_6487	B(ii)	-	-	HMDB0039715	M+NH4	C15H28O2	5.7511	-	pos	-	-	-	-	Lipids and lipid-like molecules	Prenol lipids	258.242558	0.047718451	-	31.8	-0.822850232	102490-02-8	Sesquiterpenoids	7.18E+04	8.32E+04	1.47E+05	1.35E+05	1.39E+05	8.39E+04	6.46E+04	6.10E+04	6.47E+04	6.01E+04	6.46E+04	7.11E+04	4.95E+04	6.33E+04	7.09E+04	4.42E+04	4.15E+04	3.28E+04	9805	5.97E+04	2.80E+04	5.04E+04	2.33E+04	6.36E+04	5.72E+04
pos_6611	N6,N6,N6-Trimethyl-L-lysine	metab_6528	B(ii)	map01100;map00310	Metabolic pathways;Lysine degradation	PW_C001022;HMDB0001325	2M+NH4	C9H20N2O2	5.7193	C03793	pos	-	-	Metabolism;Metabolism	Global and overview maps;Amino acid metabolism	Organic acids and derivatives	Carboxylic acids and derivatives	394.3423576	0.034378005	-	32.3	9.503784441	19253-88-4	Amino acids, peptides, and analogues	1.64E+05	3.41E+04	1.30E+05	2.19E+05	1.44E+05	6.85E+04	4.64E+04	3.91E+04	5.97E+04	4.45E+04	5.74E+04	3.32E+04	2.15E+05	1.18E+05	1.83E+05	1.80E+05	1.47E+05	1.67E+05	4.90E+04	2.09E+04	0	3.39E+04	7.44E+04	4.17E+04	1.01E+05
pos_6642	Pegaptanib	metab_6562	B(ii)	-	-	HMDB0256200	M+H	C22H44N3O10P	5.6954	-	pos	-	-	-	-	Organic acids and derivatives	Organic phosphonic acids and derivatives	542.2888572	0.238157792	-	49.3	9.513743378	-	Phosphonic acid esters	1.74E+04	2623	1.31E+05	6.18E+04	3.00E+04	1.04E+05	8036	7940	1.38E+04	0	1.77E+04	1.95E+04	1.35E+05	1.76E+05	7.48E+04	1.37E+05	4.03E+05	1.56E+05	3.96E+04	5734	0	0	3.70E+04	833.3	5.88E+04
pos_6644	3a,6b,7a,12a-Tetrahydroxy-5b-cholanoic acid	metab_6564	B(ii)	map01100;map00400;map00051;map02060;map01120	Metabolic pathways;Phenylalanine, tyrosine and tryptophan biosynthesis;Fructose and mannose metabolism;Phosphotransferase system (PTS);Microbial metabolism in diverse environments	HMDB0000399	M+NH4	C24H40O6	5.6954	C01094	pos	-	-	Metabolism;Metabolism;Metabolism;Environmental Information Processing;Metabolism	Global and overview maps;Amino acid metabolism;Carbohydrate metabolism;Membrane transport;Global and overview maps	Organic oxygen compounds	Organooxygen compounds	442.3161836	0.051675284	-	66.5	-0.308639274	80875-93-0	Carbohydrates and carbohydrate conjugates	3.12E+05	4.05E+05	1.02E+06	9.58E+05	5.28E+05	4.04E+05	4.65E+05	4.41E+05	4.70E+05	4.46E+05	4.78E+05	5.11E+05	9.60E+05	8.49E+05	7.70E+05	8.88E+05	1.15E+06	1.45E+06	6.82E+05	1.88E+05	5.02E+04	1.06E+05	5.31E+05	9.75E+04	5.39E+05
pos_668	Beta-N-Acetylglucosamine	metab_6602	B(ii)	-	-	HMDB0000803	M+K, 2M+Na	C8H15NO6	0.6471	C03878	pos	-	-	-	-	Organic oxygen compounds	Organooxygen compounds	260.0529253	0.010597939	-	41.9	-0.768809175	14131-68-1	Carbohydrates and carbohydrate conjugates	5.03E+06	3.67E+06	3.95E+06	6.56E+06	4.17E+06	3.79E+06	5.00E+06	4.85E+06	4.86E+06	4.83E+06	4.89E+06	4.86E+06	5.36E+06	3.44E+06	2.65E+06	5.68E+06	4.95E+06	7.96E+06	9.08E+05	3.05E+06	3.06E+06	3.25E+06	1.09E+06	3.07E+06	3.51E+06
pos_6718	Gemcitabine	metab_6643	B(ii)	-	-	HMDB0014584;PW_C008951	2M+H	C9H11F2N3O4	5.6396	C07650	pos	-	-	-	-	Nucleosides, nucleotides, and analogues	Pyrimidine nucleosides	527.1543988	0.135515608	-	30.2	6.83814	95058-81-4	Pyrimidine 2''-deoxyribonucleosides	3661	0	0	1.13E+04	4.50E+04	6.06E+04	3.12E+04	4.75E+04	3.12E+04	5.41E+04	4.44E+04	4.26E+04	7054	7.58E+04	1.14E+05	1.05E+05	1.06E+05	3.23E+04	4.63E+04	1.09E+05	4.27E+04	9160	5.05E+05	5.96E+04	6.06E+04
pos_6722	Carpaine	metab_6648	B(ii)	-	-	HMDB0030272	M+H	C28H50N2O4	5.6396	C10135	pos	-	-	-	-	Phenylpropanoids and polyketides	Macrolides and analogues	479.383988	0.050994505	-	46.4	-0.724304776	3463-92-1	Not Available	7.50E+04	6210	314.3	261.4	435	1.08E+05	335.3	388.2	8820	535.1	817.2	7744	0	939.5	0	2.43E+04	1.55E+04	2.63E+04	1.95E+04	1.01E+06	3.62E+05	2.39E+04	5.23E+06	1.02E+05	2.64E+05
pos_6723	Bamethan	metab_6649	B(ii)	-	-	HMDB0248857	2M+H	C12H19NO2	5.6396	-	pos	-	-	-	-	Benzenoids	Phenols	419.2899486	0.023567846	-	36.1	-1.160875343	-	1-hydroxy-2-unsubstituted benzenoids	2.72E+05	1.19E+05	4.22E+05	4.97E+05	2.86E+05	3.15E+05	2.37E+05	2.19E+05	2.17E+05	2.22E+05	2.04E+05	2.33E+05	2.47E+05	2.23E+05	2.49E+05	3.50E+05	2.09E+05	3.05E+05	2.03E+04	1.21E+05	7.83E+04	1.46E+05	2.79E+04	1.51E+05	2.19E+05
pos_6727	Malabaricone B	metab_6653	B(ii)	-	-	HMDB0254307	M+NH4	C21H26O4	5.6396	-	pos	-	-	-	-	Organic oxygen compounds	Organooxygen compounds	360.2193342	0.084160435	-	44.7	7.012006981	-	Carbonyl compounds	9891	4281	9.77E+04	2.47E+04	1.96E+04	7.52E+04	1893	1.25E+04	9498	1.28E+04	7408	3518	4.77E+04	6.38E+04	2.56E+04	3.64E+04	1.32E+05	7.81E+04	3548	1620	1376	2422	4248	2419	1.87E+04
pos_6764	Leukotriene D4	metab_6694	B(ii)	map00590;map01100;map04080;map04664;map05310	Arachidonic acid metabolism;Metabolic pathways;Neuroactive ligand-receptor interaction;Fc epsilon RI signaling pathway;Asthma	LMFA03020006;HMDB0244369;HMDB0003080;PW_C001775	M+H-2H2O	C25H40N2O6S	5.6078	C05951	pos	Lipids	Eicosanoids	Metabolism;Metabolism;Environmental Information Processing;Organismal Systems;Human Diseases	Lipid metabolism;Global and overview maps;Signaling molecules and interaction;Immune system;Immune disease	Lipids and lipid-like molecules	Fatty Acyls	461.2508911	0.12036231	-	34.3	8.132858094	73836-78-9	Eicosanoids	1.43E+05	1.94E+04	1.22E+05	2.06E+05	3.52E+04	8.84E+04	5.49E+04	4.83E+04	3.92E+04	5.24E+04	4.63E+04	5.19E+04	1.75E+05	2.04E+05	2.89E+05	4.03E+05	3.56E+05	4.22E+05	5179	8999	2796	810	81.1	8010	9.24E+04
pos_6825	Clomipramine	metab_6761	B(i)	-	-	HMDB0015372;PW_C009649	M+NH4	C19H23ClN2	5.5518	C06918	pos	-	-	-	-	Organoheterocyclic compounds	Benzazepines	332.1885493	0.014475628	60.3	-	-0.804376479	303-49-1	Dibenzazepines	5.68E+04	1.98E+04	3.03E+05	1.22E+05	9.20E+04	2.64E+05	5.92E+04	6.41E+04	5.58E+04	5.29E+04	5.86E+04	4.89E+04	1.81E+05	1.92E+05	1.42E+05	1.20E+05	4.11E+05	2.80E+05	1.66E+04	1.13E+04	1.66E+04	4189	1.07E+04	7594	1.02E+05
pos_6847	Demethylphylloquinol	metab_6785	B(ii)	map01100;map00130;map01110;map01240	Metabolic pathways;Ubiquinone and other terpenoid-quinone biosynthesis;Biosynthesis of secondary metabolites;Biosynthesis of cofactors	HMDB0304329	M+ACN+Na	C30H46O2	5.5198	C21084	pos	-	-	Metabolism;Metabolism;Metabolism;Metabolism	Global and overview maps;Metabolism of cofactors and vitamins;Global and overview maps;Global and overview maps	Lipids and lipid-like molecules	Prenol lipids	502.3641393	0.082897139	-	64.1	-3.219433004	-	Diterpenoids	5.15E+04	3.09E+04	2.94E+04	1.49E+05	6.91E+04	5.20E+04	6.07E+04	5.55E+04	5.19E+04	5.16E+04	5.77E+04	5.30E+04	4.75E+04	3.78E+04	7.30E+04	2.46E+04	2.65E+04	1.51E+04	5.49E+04	5.68E+05	2.43E+05	3.79E+05	1.99E+05	4.11E+05	1.02E+05
pos_6850	Secalciferol	metab_6789	B(ii)	map01100;map01110;map00100	Metabolic pathways;Biosynthesis of secondary metabolites;Steroid biosynthesis	HMDB0060508;HMDB0006226	M+Na	C27H44O3	5.5118	C07712	pos	-	-	Metabolism;Metabolism;Metabolism	Global and overview maps;Global and overview maps;Lipid metabolism	Lipids and lipid-like molecules	Steroids and steroid derivatives	439.3164746	0.008080905	-	73.5	-4.302738511	55721-11-4	Vitamin D and derivatives	1.31E+06	7.26E+05	1.20E+06	1.86E+06	8.98E+05	1.01E+06	7.94E+05	7.52E+05	7.63E+05	7.58E+05	7.92E+05	7.67E+05	1.13E+06	1.27E+06	1.83E+06	1.41E+06	1.33E+06	1.33E+06	3.90E+05	4.63E+05	4.49E+05	5.65E+05	3.42E+05	4.11E+05	9.15E+05
pos_6870	AH 23848	metab_6810	B(i)	-	-	-	M+H	C29H35NO5	5.4759	-	pos	-	-	-	-	-	-	478.2619528	0.178923806	41.4	-	6.606810691	-	-	1.17E+04	1466	4.64E+05	1.65E+04	8744	2465	2063	7756	2705	136	0	1665	3.81E+04	2.19E+04	2.29E+04	2.09E+05	5.22E+04	1.65E+05	4441	2400	0	4179	0	2063	1.73E+04
pos_6915	DG(10:0/a-17:0/0:0)	metab_6860	B(ii)	map05214;map05167;map04650;map05163;map04750;map05235;map04015;map04014;map04659;map04540;map04010;map04012;map05022;map04370;map04371;map04072;map04071;map04975;map05143;map05012;map05231;map05146;map04919;map05200;map04961;map04745;map04921;map04920;map04923;map04925;map05017;map04625;map04929;map04726;map04725;map04724;map04723;map04722;map05223;map04720;map04666;map05170;map04664;map04658;map…	Glioma;Kaposi sarcoma-associated herpesvirus infection;Natural killer cell mediated cytotoxicity;Human cytomegalovirus infection;Inflammatory mediator regulation of TRP channels;PD-L1 expression and PD-1 checkpoint pathway in cancer;Rap1 signaling pathway;Ras signaling pathway;Th17 cell differentiation;Gap junction;MAPK signaling pathway;ErbB signaling pathway;Pathways of neurodegeneration - mult…	PW_C064339;HMDB0092991	M+K	C30H58O5	5.326	C00165	pos	-	-	Human Diseases;Human Diseases;Organismal Systems;Human Diseases;Organismal Systems;Human Diseases;Environmental Information Processing;Environmental Information Processing;Organismal Systems;Cellular Processes;Environmental Information Processing;Environmental Information Processing;Human Diseases;Environmental Information Processing;Environmental Information Processing;Environmental Information …	Cancer: specific types;Infectious disease: viral;Immune system;Infectious disease: viral;Sensory system;Cancer: overview;Signal transduction;Signal transduction;Immune system;Cellular community - eukaryotes;Signal transduction;Signal transduction;Neurodegenerative disease;Signal transduction;Signal transduction;Signal transduction;Signal transduction;Digestive system;Infectious disease: parasitic…	Lipids and lipid-like molecules	Glycerolipids	537.3895575	0.106397301	-	46.7	-4.06388688	-	Diradylglycerols	2.65E+04	3.28E+04	4248	1.12E+05	5.40E+04	9672	9.53E+04	1.03E+05	1.10E+05	9.45E+04	9.72E+04	8.92E+04	3.63E+05	1.34E+05	7.82E+04	2.26E+04	1.17E+05	6.32E+04	0	2780	6389	1897	0	3.42E+04	5.63E+04
pos_6938	Chromafenozide	metab_6885	B(ii)	-	-	HMDB0250201	M+H-H2O	C24H30N2O3	5.262	C18515	pos	-	-	-	-	Organoheterocyclic compounds	Benzopyrans	377.2217261	0.069653316	-	35.6	-1.594211921	143807-66-3	1-benzopyrans	4.75E+04	1.43E+05	2.85E+05	4.85E+05	1.64E+05	3.03E+05	2.00E+05	2.19E+05	2.03E+05	1.87E+05	1.91E+05	2.00E+05	1.94E+05	1.14E+05	2.14E+05	3.11E+04	8.76E+04	3.86E+04	5.58E+04	1.09E+05	1.52E+04	1.90E+04	6.56E+04	7.46E+04	1.28E+05
pos_6943	5(6)-Epoxy Prostaglandin E1	metab_6891	B(ii)	-	-	LMFA03020068;HMDB0012110	M+Na	C20H32O6	5.2461	C04741	pos	Lipids	Eicosanoids	-	-	Lipids and lipid-like molecules	Fatty Acyls	391.2090304	0.066933928	-	68	-0.214738573	-	Eicosanoids	1.02E+05	5.17E+04	8.52E+04	8.89E+04	1.05E+05	7.36E+04	8.58E+04	7.35E+04	7.22E+04	6.87E+04	7.33E+04	7.70E+04	8.99E+04	6.90E+04	8.83E+04	4.94E+04	7.20E+04	4.32E+04	6.80E+04	5.67E+04	4.46E+04	4.00E+04	7.84E+04	5.38E+04	6.92E+04
pos_6969	PGD2 ethanolamide	metab_6918	B(ii)	-	-	HMDB0013629	M+ACN+H	C22H37NO5	5.1583	-	pos	-	-	-	-	Lipids and lipid-like molecules	Fatty Acyls	437.3006333	0.01392329	-	55.2	-0.924782401	398138-28-8	Eicosanoids	6.99E+04	1.63E+04	9.22E+04	1.11E+05	4.50E+04	7.27E+04	2.31E+04	1.62E+04	2.86E+04	3.03E+04	2.69E+04	2.45E+04	6.21E+04	7.82E+04	8.44E+04	1.54E+05	1.25E+05	1.10E+05	5687	9757	8976	6472	0	1.20E+04	4.45E+04
pos_6974	Mefenamic acid	metab_6924	B(ii)	-	-	HMDB0014922;HMDB0030699;PW_C009250	M+NH4	C15H15NO2	5.1423	C02168	pos	-	-	-	-	Benzenoids	Benzene and substituted derivatives	259.1438787	0.215343708	-	49.3	-0.935345304	4044-00-2;61-68-7	Benzoic acids and derivatives	1.46E+04	1.09E+04	1.73E+04	4.09E+04	9607	2.18E+04	7674	1.19E+04	1.08E+04	1.09E+04	1.31E+04	1.12E+04	1.56E+04	7205	1.82E+04	1.13E+04	1.15E+04	1.69E+04	1.53E+04	9845	1.20E+04	8300	7920	9607	9214
pos_7012	Syringaldehyde	metab_6967	B(i)	-	-	HMDB0258653	M+H	C9H10O4	5.0318	-	pos	-	-	-	-	Benzenoids	Phenols	183.0649518	0.150990501	75.8	-	-1.282155199	-	Methoxyphenols	255	351.1	1239	610.8	965.4	4726	2160	1618	2218	736.7	1502	1187	0	1518	0	4775	1755	3723	4.58E+04	1641	3851	1948	3.95E+04	3156	6468
pos_7046	Elenaic acid	metab_7003	B(ii)	-	-	HMDB0039136	M+H-H2O	C11H14O6	4.9196	-	pos	-	-	-	-	Organic acids and derivatives	Carboxylic acids and derivatives	225.0755632	0.108656638	-	57.8	-0.771511711	34422-12-3	Dicarboxylic acids and derivatives	0	0	1695	0	912	4296	1974	3188	766.1	2392	3020	1357	1137	2177	478	6452	4317	0	4.98E+04	1937	3680	4621	4.77E+04	2307	8233
pos_7047	Cetraxate	metab_7004	B(ii)	-	-	HMDB0249836	2M+K	C17H23NO4	4.9141	C01564	pos	-	-	-	-	Phenylpropanoids and polyketides	Phenylpropanoic acids	649.2862983	0.034282318	-	52.3	-3.729453229	34675-84-8	Not Available	0	1.99E+04	4883	7411	3685	3.19E+04	1.60E+04	2.00E+04	2.69E+04	2.38E+04	2.31E+04	2.95E+04	4.50E+04	2.20E+04	0	3.96E+04	2975	5.73E+04	5757	1.18E+05	1.19E+05	1.16E+05	1.24E+04	1.44E+05	4.57E+04
pos_7068	Ethyl maltol	metab_7027	B(ii)	-	-	HMDB0031735	M+CH3OH+H	C7H8O3	4.8671	C20362	pos	-	-	-	-	Organoheterocyclic compounds	Pyrans	173.0808515	0.181008524	-	44.4	0.116029096	4940/11/8	Pyranones and derivatives	0	0	1.69E+04	264.9	1128	2287	1046	873.6	434.8	971.7	1350	917	0	2098	306.6	0	1256	0	6277	7737	2.33E+04	4483	1334	3.91E+04	5262
pos_7076	Trinexapac-ethyl	metab_7036	B(ii)	-	-	HMDB0259248	M+H-H2O	C13H16O5	4.8511	C18541	pos	-	-	-	-	Organic acids and derivatives	Vinylogous acids	235.096374	0.145136825	-	57.4	-0.441599183	95266-40-3	Not Available	230.6	174	369	322	330.8	111.6	794.2	386.8	226.6	306.5	265.1	950.1	261.2	211.1	261.2	7705	1099	184.4	1.47E+05	1769	1.20E+04	1902	1.90E+05	4648	1.38E+04
pos_7077	Coumaryl acetate	metab_7037	B(ii)	map01110;map00940	Biosynthesis of secondary metabolites;Phenylpropanoid biosynthesis	HMDB0304297	M+H-H2O	C11H12O3	4.8511	C20465	pos	-	-	Metabolism;Metabolism	Global and overview maps;Biosynthesis of other secondary metabolites	Benzenoids	Benzene and substituted derivatives	175.0753337	0.067749502	-	55.1	-0.116028945	-	Styrenes	575.7	271.2	1019	0	1183	992	1630	858.9	454.8	1242	406.8	613.8	0	771.3	1811	2479	597.5	0	2.69E+04	2061	5098	2147	3.27E+04	3642	5079
pos_7089	10-(2,3-Dihydroxypropoxy)-10-oxodecanoic acid	metab_7050	B(ii)	-	-	HMDB0257660	M+H-2H2O	C13H24O6	4.8281	-	pos	-	-	-	-	Lipids and lipid-like molecules	Fatty Acyls	241.1432852	0.045598934	-	64.4	-0.544394195	-	Fatty acids and conjugates	1.65E+04	1.90E+04	2.44E+04	1.22E+04	1.64E+04	2.15E+04	1.70E+04	2.67E+04	2.41E+04	2.20E+04	2.26E+04	2.49E+04	1.61E+04	8360	1.85E+04	1.94E+04	1.34E+04	7226	2.12E+05	3.19E+04	3.05E+04	2.93E+04	1.56E+05	3.18E+04	3.50E+04
pos_7134	KOBUSONE	metab_7101	B(i)	-	-	HMDB0036790	M+H	C14H22O2	4.7544	C16983	pos	-	-	-	-	Organic oxygen compounds	Organooxygen compounds	223.1691173	0.012721547	43.5	-	-0.626187961	24173-71-5	Carbonyl compounds	1.56E+05	4.30E+04	1.14E+05	2.13E+05	1.81E+05	1.38E+05	8.00E+04	8.61E+04	7.65E+04	8.22E+04	7.85E+04	8.46E+04	1.68E+05	9.59E+04	1.91E+05	7.59E+04	1.06E+05	1.72E+05	1.03E+04	8.80E+04	3.06E+04	1.06E+05	5734	5.96E+04	1.02E+05
pos_7158	(2-Naphthalenyloxy)acetic acid	metab_7127	B(ii)	-	-	HMDB0032706	M+CH3OH+H	C12H10O3	4.6999	C18750	pos	-	-	-	-	Benzenoids	Benzene and substituted derivatives	235.0963985	0.266277838	-	58.1	-0.42989469	120-23-0	Phenoxyacetic acid derivatives	29.65	0	561.1	14.66	5.179	741	646	7.876	4.659	1.608	1231	0	17.03	2093	0	503.3	6564	13.61	2.50E+04	4818	3.15E+04	1308	2.83E+04	1.17E+04	5812
pos_7163	Cyclocalopin B	metab_7133	B(ii)	-	-	HMDB0039811	M+ACN+H	C19H26O8	4.6929	-	pos	-	-	-	-	Organoheterocyclic compounds	Furopyrans	424.195963	0.097533021	-	51.3	-1.649337021	-	Not Available	5366	7106	9329	1.82E+04	1.51E+04	1.12E+04	1.32E+04	9457	1.28E+04	1.24E+04	1.19E+04	1.20E+04	3211	2.16E+04	4805	2.80E+04	2.64E+04	3921	1.68E+05	3.38E+04	2.97E+05	3.32E+04	1.70E+05	7.44E+04	4.35E+04
pos_7169	Kievitone	metab_7139	B(ii)	-	-	HMDB0034213;LMPK12050479	M+CH3OH+H	C20H20O6	4.686	C01590	pos	-	-	-	-	Phenylpropanoids and polyketides	Isoflavonoids	389.1589783	0.052443181	-	55.2	-1.407508432	40105-60-0	Isoflavans	8223	3612	1.22E+04	7341	1017	1.81E+04	9962	7430	1.02E+04	9893	9187	1.00E+04	7.599	8227	3750	2.48E+04	1.70E+04	4196	1.12E+05	1.79E+04	1.91E+05	2.16E+04	9.70E+04	4.48E+04	3.23E+04
pos_7171	Genipinic acid	metab_7142	B(ii)	-	-	HMDB0038126	M+H-H2O	C11H14O6	4.686	-	pos	-	-	-	-	Organic acids and derivatives	Carboxylic acids and derivatives	225.0755588	0.163486368	-	56.4	-0.789310824	-	Dicarboxylic acids and derivatives	0	0	376.3	326.9	674.5	1214	384.1	0	0	0	0	334.3	0	1583	690	1527	2886	334.3	4.10E+04	494.6	1473	821.9	4.61E+04	1245	4432
pos_7214	Noreugenin	metab_7190	B(ii)	-	-	HMDB0303562	M+CH3OH+H	C10H8O4	4.6007	C20462	pos	-	-	-	-	Organoheterocyclic compounds	Benzopyrans	225.0756215	0.108504543	-	48.4	-0.668774111	-	1-benzopyrans	1787	0	1175	430.8	1137	421.1	1107	0	824.7	1110	319.5	0	1445	1149	1016	1795	1832	0	7.03E+04	1961	3547	2098	6.02E+04	4702	9061
pos_7227	2-Aminobenzamide	metab_7204	B(ii)	-	-	HMDB0033947	2M+ACN+H	C7H8N2O	4.5633	C17512	pos	-	-	-	-	Benzenoids	Benzene and substituted derivatives	314.1628441	0.074744928	-	39.9	6.220679706	88-68-6	Benzoic acids and derivatives	1.57E+04	4.18E+04	2.11E+04	2.10E+04	3.55E+04	1.84E+04	2.04E+04	1.97E+04	2.45E+04	2.32E+04	2.55E+04	2.11E+04	2.59E+04	2.54E+04	4.76E+04	1.67E+04	2.51E+04	2.88E+04	1.21E+04	1.52E+04	1.29E+04	1.05E+04	4342	1.13E+04	1.95E+04
pos_7250	4'-O-methyl-(-)-epicatechin-5-O-beta-glucuronide	metab_7230	B(ii)	-	-	HMDB0029181	M+Na	C23H26O11	4.5	-	pos	-	-	-	-	Phenylpropanoids and polyketides	Flavonoids	501.1383448	0.080188577	-	40.7	3.372246392	-	Flavonoid glycosides	3001	0	1.93E+04	3033	0	7164	2.60E+04	1.89E+04	2.15E+04	1.94E+04	2.17E+04	2.17E+04	1279	1.17E+04	2869	5669	7520	9693	5.79E+04	3.13E+04	5.76E+04	2.98E+04	8.18E+04	4.48E+04	2.10E+04
pos_7265	Sinapic acid	metab_7246	B(i)	map01100;map00940;map01110;map01061	Metabolic pathways;Phenylpropanoid biosynthesis;Biosynthesis of secondary metabolites;Biosynthesis of phenylpropanoids	HMDB0034069;HMDB0032616	M+H	C11H12O5	4.4719	C00482	pos	-	-	Metabolism;Metabolism;Metabolism;Metabolism	Global and overview maps;Biosynthesis of other secondary metabolites;Global and overview maps;Chemical structure transformation maps	Phenylpropanoids and polyketides	Cinnamic acids and derivatives	225.0756307	0.245467107	44.3	-	-0.531832897	530-59-6;7362-37-0;7361-90-2;7362-37-0	Hydroxycinnamic acids and derivatives	0	740	1927	593.5	788.8	2007	330.5	327	320.3	1400	562	1132	757.2	1205	638.6	2268	1313	745.5	4.08E+04	1228	2558	1691	3.53E+04	1597	7156
pos_7298	Armillane	metab_7282	B(ii)	-	-	HMDB0035779	M+ACN+Na	C23H32O7	4.3914	-	pos	-	-	-	-	Lipids and lipid-like molecules	Prenol lipids	484.2298996	0.089135567	-	38.5	-1.602907414	126006-69-7	Diterpenoids	2.78E+05	7.32E+04	2.30E+05	1.66E+05	2.98E+05	2.38E+05	1.00E+05	1.21E+05	1.23E+05	1.28E+05	1.13E+05	1.10E+05	1.60E+05	9.54E+04	1.27E+05	3.25E+05	1.37E+05	2.95E+05	4.34E+04	6.50E+04	4.81E+04	4.93E+04	6.86E+04	1.08E+05	1.14E+05
pos_7306	RPR123142	metab_7292	B(ii)	-	-	HMDB0060871	M+H-2H2O	C44H55NO14	4.3684	-	pos	-	-	-	-	Lipids and lipid-like molecules	Prenol lipids	786.3451231	0.136067138	-	37.2	-3.99266716	-	Diterpenoids	0	4.70E+05	2976	0	0	2.47E+04	2.37E+05	2.55E+05	2.62E+05	2.54E+05	2.63E+05	2.52E+05	7.82E+04	2.36E+04	0	1.40E+04	0	4902	4.29E+05	1.27E+05	9.81E+04	2.36E+05	3.38E+05	1.30E+05	1.28E+05
pos_7310	Dimethylsphingosine	metab_7297	B(ii)	-	-	HMDB0251406	M+ACN+H	C20H37NO4	4.3684	-	pos	-	-	-	-	Organic oxygen compounds	Organooxygen compounds	397.3057498	0.046892608	-	58.3	-0.941301008	-	Alcohols and polyols	2.00E+05	1.32E+05	1.30E+05	1.71E+05	1.46E+05	1.33E+05	1.12E+05	1.20E+05	1.19E+05	1.13E+05	1.17E+05	1.15E+05	1.62E+05	1.81E+05	3.15E+05	1.63E+05	2.67E+05	2.18E+05	8.36E+04	1.04E+05	1.11E+05	1.01E+05	6.97E+04	9.55E+04	1.40E+05
pos_7314	Omega-Salicoyisalicin	metab_7301	B(ii)	-	-	HMDB0031423	M+NH4	C20H22O9	4.3604	-	pos	-	-	-	-	Organic oxygen compounds	Organooxygen compounds	424.1599442	0.063109226	-	54.4	-0.648984297	-	Carbohydrates and carbohydrate conjugates	1.98E+04	3.23E+04	2.53E+04	2.10E+04	1.16E+04	2.75E+04	3.44E+04	3.80E+04	3.84E+04	3.52E+04	2.87E+04	3.45E+04	2.08E+04	3.00E+04	2.34E+04	2.30E+04	3.59E+04	4.41E+04	7.26E+04	7.49E+04	5.90E+04	8.57E+04	8.07E+04	1.08E+05	4.29E+04
pos_7315	Coutaric acid	metab_7302	B(ii)	map04742;map04974	Taste transduction;Protein digestion and absorption	HMDB0029225	M+Na	C18H27N3O4	4.3604	C01327	pos	-	-	Organismal Systems;Organismal Systems	Sensory system;Digestive system	Benzenoids	Benzene and substituted derivatives	372.1861409	0.114698335	-	32.2	-9.267179172	-	Benzoic acids and derivatives	4176	3413	6616	624.6	1819	1.11E+04	3946	7233	2028	4012	4162	5078	2306	9594	4748	1.83E+04	2.60E+04	2.64E+04	5.24E+04	5.31E+04	7.56E+04	1.88E+04	2.64E+05	8.10E+04	2.06E+04
pos_7325	Plumbagin	metab_7313	B(ii)	-	-	HMDB0256646;MJDBOTE0001003	M+CH3OH+H	C11H8O3	4.3364	C10387	pos	-	-	-	-	Benzenoids	Naphthalenes	221.080629	0.02272338	-	48.7	-1.097023233	481-42-5	Naphthoquinones	0	556.2	396.5	2123	422.6	2443	1573	1294	1728	1700	2041	1413	526.6	1280	1489	1318	981	1863	5.11E+04	6677	1517	7212	5.95E+04	7901	7560
pos_7336	Cascarillin	metab_7325	B(ii)	-	-	HMDB0036836	M+ACN+H	C22H32O7	4.2974	C09071	pos	-	-	-	-	Lipids and lipid-like molecules	Prenol lipids	450.2456176	0.052857659	-	73.3	-7.376714	10118-56-6	Diterpenoids	1.08E+06	4.56E+05	6.83E+05	5.61E+05	8.08E+05	7.73E+05	4.09E+05	4.43E+05	4.34E+05	4.36E+05	4.06E+05	4.35E+05	5.86E+05	5.39E+05	5.98E+05	8.57E+05	5.88E+05	9.25E+05	3.35E+05	3.65E+05	2.36E+05	3.88E+05	4.65E+05	5.42E+05	4.83E+05
pos_7343	Lys Pro Asn	metab_7333	B(i)	-	-	-	M+H	C15H27N5O5	4.2814	-	pos	-	-	-	-	-	-	358.2070548	0.055733817	36.9	-	-4.033123113	-	-	5735	2409	3136	5321	1129	1404	7748	5343	5915	2505	2232	4326	5184	2707	8921	2499	3063	1454	1.37E+05	1.35E+05	1.80E+05	5.15E+04	5.82E+05	1.90E+05	4.44E+04
pos_7358	25-Hydroxy-24-oxocholecalciferol	metab_7349	B(ii)	-	-	HMDB0245686	M+Na	C27H42O3	4.2494	-	pos	-	-	-	-	Lipids and lipid-like molecules	Steroids and steroid derivatives	437.3004653	0.121336633	-	53.1	-5.190688581	-	Vitamin D and derivatives	2.81E+04	1.71E+04	5.05E+04	5.80E+04	1.95E+04	4.18E+04	1.49E+04	2.06E+04	2.15E+04	2.15E+04	1.70E+04	1.81E+04	2.48E+04	5.41E+04	7.73E+04	5.76E+04	5.81E+04	4.46E+04	1.72E+04	1.42E+04	1.66E+04	9545	6567	9842	3.11E+04
pos_7378	N-Oleoyl Asparagine	metab_7371	B(ii)	-	-	HMDB0241955;LMFA08020137	M+H	C22H40N2O4	4.1854	-	pos	-	-	-	-	Organic acids and derivatives	Carboxylic acids and derivatives	397.305758	0.057142153	-	49.2	-0.82318519	-	Amino acids, peptides, and analogues	8.66E+04	6.27E+04	5.96E+04	7.94E+04	7.07E+04	6.40E+04	5.17E+04	6.11E+04	5.37E+04	5.44E+04	5.29E+04	5.02E+04	7.46E+04	9.23E+04	1.71E+05	7.83E+04	1.30E+05	8.71E+04	4.55E+04	5.48E+04	5.27E+04	4.74E+04	2.47E+04	4.57E+04	6.81E+04
pos_738	Histidinal	metab_7373	B(ii)	map01100;map00340;map01110	Metabolic pathways;Histidine metabolism;Biosynthesis of secondary metabolites	HMDB0012234	M+H, M+CH3OH+H	C6H9N3O	0.9105	C01929	pos	-	-	Metabolism;Metabolism;Metabolism	Global and overview maps;Amino acid metabolism;Global and overview maps	Organic nitrogen compounds	Organonitrogen compounds	140.0818408	0.005481942	-	71.1	0.017606444	23784-15-8	Amines	1.56E+05	2.48E+05	1.12E+05	1.35E+05	1.96E+05	9.07E+04	1.84E+05	1.82E+05	1.84E+05	1.88E+05	1.77E+05	1.86E+05	2.33E+05	2.47E+05	2.66E+05	8.78E+04	1.32E+05	1.03E+05	6.82E+05	2.78E+05	4.25E+05	1.53E+05	8.39E+05	3.25E+05	2.39E+05
pos_7422	Benazeprilat	metab_7421	B(ii)	-	-	HMDB0060582;PW_C040467	M+CH3OH+H	C22H24N2O5	4.0813	C21541	pos	-	-	-	-	Organic acids and derivatives	Carboxylic acids and derivatives	429.2024908	0.041707828	-	37.7	1.205789481	86541-78-8	Amino acids, peptides, and analogues	0	2502	1.20E+04	7230	4382	0	2430	1923	1692	1215	1754	1429	2.92E+04	2.93E+04	7.09E+04	8507	1.88E+04	1909	715.5	0	0	853.2	260.7	0	3489
pos_7445	3alpha-Hydroxyoreadone	metab_7446	B(ii)	-	-	HMDB0036047	M+CH3OH+H	C14H20O4	4.0493	-	pos	-	-	-	-	Organoheterocyclic compounds	Naphthofurans	285.169282	0.065678935	-	58.3	-1.460553341	124869-06-3	Not Available	3.17E+05	3.14E+05	3.29E+05	3.73E+05	3.99E+05	2.80E+05	3.56E+05	3.58E+05	3.65E+05	3.39E+05	3.46E+05	3.47E+05	4.04E+05	2.70E+05	1.52E+05	2.75E+05	1.55E+05	2.59E+05	4791	1.92E+05	1.11E+05	3.04E+05	3707	1.55E+05	2.29E+05
pos_7449	Alpha-D-GalpNAc-(1->3)-[alpha-L-Fucp-(1->2)]-D-Galp	metab_7450	B(ii)	-	-	HMDB0247725	M+H-H2O	C20H35NO15	4.0414	-	pos	-	-	-	-	Organic oxygen compounds	Organooxygen compounds	512.2023007	0.025544878	-	46.1	9.296059126	-	Carbohydrates and carbohydrate conjugates	2.38E+05	3.34E+05	2.09E+05	1.54E+05	2.53E+05	9.40E+04	2.12E+05	2.29E+05	2.39E+05	2.55E+05	2.40E+05	2.01E+05	1.51E+05	1.71E+05	2.91E+05	1.20E+05	1.71E+05	1.00E+05	1.06E+05	1.17E+05	1.14E+05	1.24E+05	7.46E+04	1.15E+05	1.73E+05
pos_7453	3-Butylidene-1(3H)-isobenzofuranone	metab_7455	B(ii)	-	-	HMDB0032061;HMDB0302263	M+H	C12H12O2	4.0414	C16924	pos	-	-	-	-	Organoheterocyclic compounds	Isocoumarans	189.0909203	0.015298163	-	37.1	-0.45607016	551-08-6	Isobenzofuranones	1.06E+05	1.11E+05	1.15E+05	1.21E+05	1.36E+05	1.03E+05	1.19E+05	1.23E+05	1.14E+05	1.17E+05	1.18E+05	1.21E+05	1.38E+05	9.69E+04	6.00E+04	9.36E+04	5.78E+04	9.26E+04	1.54E+04	6.96E+04	4.72E+04	1.07E+05	1.63E+04	5.83E+04	8.27E+04
pos_7454	4-Hydroxybenzyl isothiocyanate rhamnoside	metab_7456	B(ii)	-	-	HMDB0032801	M+NH4	C14H17NO5S	4.0334	-	pos	-	-	-	-	Organic oxygen compounds	Organooxygen compounds	329.1160711	0.027667723	-	30.8	-1.600981027	73255-40-0	Carbohydrates and carbohydrate conjugates	0	1147	0	679.4	0	407.6	1447	2766	662.9	819.4	0	0	3232	0	2671	0	109.5	0	1.73E+05	501.4	5157	3389	5.13E+04	5532	5.72E+04
pos_7459	Sulfoquinovosyl diglyceride	metab_7461	B(ii)	-	-	HMDB0258600	M+2H	C45H76O12S	4.0254	-	pos	-	-	-	-	Lipids and lipid-like molecules	Glycerolipids	421.2587587	0.021367035	-	31.4	-3.312801095	-	Glycosylglycerols	8668	3.05E+05	1.87E+04	1.84E+04	5235	2.16E+04	2.11E+05	2.16E+05	2.45E+05	2.12E+05	2.46E+05	2.27E+05	7.47E+04	1.35E+05	5.60E+04	3.83E+04	2.79E+05	9.10E+04	8.70E+05	1.42E+06	2.22E+06	1.17E+06	3.34E+06	2.19E+06	5.81E+05
pos_7471	Erythromycylamine	metab_7475	B(ii)	-	-	HMDB0251939	M+H+Na	C37H70N2O12	3.9848	-	pos	-	-	-	-	Organic oxygen compounds	Organooxygen compounds	379.248223	0.033018511	-	39.5	9.629960986	-	Carbohydrates and carbohydrate conjugates	3.71E+04	1.27E+05	2.62E+04	4.83E+04	3.77E+04	3.11E+04	1.02E+05	1.05E+05	1.09E+05	9.63E+04	9.54E+04	8.99E+04	9.80E+04	1.52E+05	8.91E+04	6.90E+04	2.50E+05	1.18E+05	3.56E+05	5.31E+05	7.83E+05	4.46E+05	1.25E+06	8.49E+05	2.48E+05
pos_7490	S-(N,N-Diethylcarbamoyl)glutathione	metab_7496	B(ii)	-	-	HMDB0257384	M+CH3OH+H	C15H26N4O7S	3.9608	-	pos	-	-	-	-	Organic acids and derivatives	Carboxylic acids and derivatives	439.1856913	0.021497489	-	48.2	-0.049525375	-	Amino acids, peptides, and analogues	5.42E+04	1.32E+05	6.67E+04	6.14E+04	3.62E+04	1.59E+05	1.30E+05	1.36E+05	1.36E+05	1.43E+05	1.41E+05	1.42E+05	1.98E+04	1.07E+05	9.87E+04	9.50E+04	1.02E+05	3.95E+04	4.84E+05	2.08E+05	3.81E+05	1.71E+05	6.46E+05	1.72E+05	1.54E+05
pos_750	Gamma-Glutamylglutamic acid	metab_7506	B(ii)	-	-	HMDB0011737	M+H, M+ACN+H	C10H16N2O7	0.9585	C05282	pos	-	-	-	-	Organic acids and derivatives	Carboxylic acids and derivatives	277.1027728	0.067450877	-	50.7	-0.92168845	1116-22-9	Amino acids, peptides, and analogues	4.55E+04	7.34E+04	3.19E+04	5.11E+04	2.20E+05	7.45E+04	1.07E+05	8.50E+04	8.99E+04	8.70E+04	9.38E+04	1.09E+05	7.50E+05	1.73E+05	1.83E+04	1.08E+05	3.97E+04	2.91E+05	2.33E+05	8.82E+04	1.31E+05	2.12E+05	2.15E+05	1.91E+05	1.33E+05
pos_751	3-Pyridinamine	metab_7517	B(i)	-	-	-	M+H, M+NH4	C5H6N2	0.9745	-	pos	-	-	-	-	-	-	95.0608082	0.007760909	62.2	-	4.609755812	-	-	6.37E+04	5.71E+04	9.62E+04	2.07E+05	1.80E+05	1.55E+05	2.14E+05	2.03E+05	1.99E+05	2.06E+05	2.03E+05	2.00E+05	6.18E+04	5.45E+04	5.68E+04	1.71E+05	7.02E+04	7.23E+04	4.91E+05	2.35E+05	2.32E+05	3.16E+05	3.98E+05	3.21E+05	1.74E+05
pos_1396	LysoPE(18:2(9Z,12Z)/0:0)	metab_752	B(ii)	-	-	HMDB0011507	M+H, M+Na	C23H44NO7P	6.5074	-	pos	-	-	-	-	Lipids and lipid-like molecules	Glycerophospholipids	478.2925912	0.038419209	-	79.1	-0.470627963	85046-18-0	Glycerophosphoethanolamines	8.09E+05	3.22E+06	1.72E+06	3.06E+06	1.03E+07	1.43E+06	2.81E+06	2.80E+06	2.88E+06	2.76E+06	3.02E+06	2.85E+06	6.89E+06	6.51E+06	5.31E+06	1.98E+06	3.55E+06	3.65E+06	1.78E+06	5.32E+05	6.02E+05	6.97E+05	1.55E+06	9.26E+05	3.34E+06
pos_7524	20-Cooh ltb4	metab_7533	B(ii)	map00590	Arachidonic acid metabolism	HMDB0245561;HMDB0006059	M+2Na-H	C21H32O6	3.889	C05950	pos	-	-	Metabolism	Lipid metabolism	Lipids and lipid-like molecules	Fatty Acyls	425.1882281	0.037555221	-	73.1	-7.431550264	80434-82-8	Fatty acids and conjugates	6.62E+05	1.59E+04	7.81E+04	2.13E+06	2.09E+06	1.55E+06	6.64E+04	7.06E+04	6.82E+04	6.87E+04	6.57E+04	7.91E+04	56.79	1.96E+04	0	1.95E+05	1.92E+04	1.41E+06	5482	6.42E+04	3.89E+04	8.42E+04	1142	1.61E+05	3.69E+05
pos_7527	DG(20:5(7Z,9Z,11E,13E,17Z)-3OH(5,6,15)/i-14:0/0:0)	metab_7536	B(ii)	-	-	HMDB0298866	M+2Na	C37H62O8	3.889	-	pos	-	-	-	-	Not Available	Not Available	340.208931	0.085119028	-	44	-7.956995258	-	Not Available	2451	1.18E+04	3017	0	1803	971.6	1.00E+04	1.27E+04	1.27E+04	5604	1.28E+04	9834	9656	1.07E+04	9772	3194	1.75E+04	6181	4.29E+04	6.22E+04	9.19E+04	4.82E+04	1.39E+05	1.08E+05	2.15E+04
pos_7550	Norethindrone oxime	metab_7562	B(ii)	-	-	HMDB0255732	M+ACN+Na	C20H27NO2	3.8323	-	pos	-	-	-	-	Lipids and lipid-like molecules	Steroids and steroid derivatives	377.2181774	0.063902679	-	43.3	-5.656125356	-	Estrane steroids	1.68E+04	2.69E+04	5.33E+04	3.99E+04	6.44E+04	4.96E+04	2.01E+04	2.21E+04	2.30E+04	2.28E+04	1.74E+04	2.56E+04	3.11E+04	3.62E+04	3.98E+04	2.51E+04	4.17E+04	1.60E+04	8963	2.11E+04	1.58E+04	1.76E+04	2.53E+04	1.32E+04	2.10E+04
pos_7568	DG(PGF2alpha/a-13:0/0:0)	metab_7581	B(ii)	-	-	HMDB0297332	M+2Na	C36H64O8	3.7923	-	pos	-	-	-	-	Not Available	Not Available	335.2222012	0.02145092	-	32.8	9.355210517	-	Not Available	2.32E+04	1.04E+05	2.46E+04	2.50E+04	2.99E+04	3.31E+04	7.47E+04	9.04E+04	7.96E+04	8.06E+04	9.08E+04	9.20E+04	6.87E+04	8.46E+04	6.04E+04	3.94E+04	1.51E+05	6.49E+04	2.79E+05	3.63E+05	5.30E+05	2.96E+05	8.64E+05	6.73E+05	1.85E+05
pos_7588	Subaphylline	metab_7603	B(ii)	map01100;map00330	Metabolic pathways;Arginine and proline metabolism	HMDB0033463	M+ACN+H	C14H20N2O3	3.7518	C10497	pos	-	-	Metabolism;Metabolism	Global and overview maps;Amino acid metabolism	Phenylpropanoids and polyketides	Cinnamic acids and derivatives	306.1809427	0.126445709	-	57.8	-1.042468704	501-13-3	Hydroxycinnamic acids and derivatives	2.49E+04	1.27E+04	2.06E+04	2.11E+04	2700	2.11E+04	1.60E+04	1.56E+04	1.20E+04	1.55E+04	1.59E+04	1.69E+04	3928	5.16E+04	1.30E+05	1.31E+04	3.18E+04	1.22E+04	398.8	3863	724.6	107.3	515.6	0	1.49E+04
pos_7621	Canin	metab_7641	B(ii)	-	-	HMDB0249584;HMDB0302700	M+NH4	C15H18O5	3.6791	C09354	pos	-	-	-	-	Lipids and lipid-like molecules	Prenol lipids	296.1494023	0.164865584	-	55.1	0.550529694	24959-84-0	Terpene lactones	2348	2965	2719	4048	2208	9067	5626	5318	4617	5502	4093	6129	4587	6523	4519	5949	4043	4636	2.40E+04	2.45E+04	6.86E+04	1.64E+04	6.24E+04	4.36E+04	1.10E+04
pos_7643	Vignatic acid B	metab_7665	B(ii)	-	-	HMDB0033617	M+H-H2O	C27H41N3O7	3.6312	-	pos	-	-	-	-	Organic acids and derivatives	Carboxylic acids and derivatives	502.2905658	0.010101227	-	56.7	-1.14885623	181485-20-1	Amino acids, peptides, and analogues	4489	1.13E+04	5.48E+04	8036	1502	2.72E+05	4.09E+04	4.67E+04	3.45E+04	3.04E+04	4.68E+04	4.39E+04	1673	8302	1517	1.70E+05	3.71E+04	6.50E+04	3.81E+06	1.28E+05	1.87E+05	8.44E+04	3.89E+06	2.75E+05	4.21E+05
pos_7645	Liquiritigenin	metab_7667	B(ii)	map00943;map01100;map00941;map01110;map01061	Isoflavonoid biosynthesis;Metabolic pathways;Flavonoid biosynthesis;Biosynthesis of secondary metabolites;Biosynthesis of phenylpropanoids	LMPK12140061;HMDB0029519;MJDBOTE0001096	M+NH4	C15H12O4	3.6312	C09762	pos	-	-	Metabolism;Metabolism;Metabolism;Metabolism;Metabolism	Biosynthesis of other secondary metabolites;Global and overview maps;Biosynthesis of other secondary metabolites;Global and overview maps;Chemical structure transformation maps	Phenylpropanoids and polyketides	Flavonoids	274.1070636	0.029932224	-	51	-1.252606947	578-86-9	Flavans	3.35E+04	3.59E+04	2.23E+04	2.87E+04	3.29E+04	2.46E+04	3.25E+04	3.22E+04	3.47E+04	3.09E+04	3.32E+04	2.99E+04	5.32E+04	3.29E+04	4.06E+04	1.51E+04	2.22E+04	2.78E+04	4.82E+04	6.06E+04	7.25E+04	6.77E+04	9.72E+04	6.35E+04	4.03E+04
pos_7653	Epothilone C	metab_7676	B(ii)	-	-	HMDB0251875	M+ACN+H	C26H39NO5S	3.6152	C15694	pos	-	-	-	-	Phenylpropanoids and polyketides	Macrolides and analogues	519.2918555	0.140439553	-	50.8	6.570055431	-	Epothilones and analogues	4.50E+04	8.17E+04	2.70E+04	3.93E+04	9.23E+04	4.43E+04	4.48E+04	5.57E+04	4.13E+04	4.23E+04	5.04E+04	4.53E+04	6.35E+04	5.56E+04	9.91E+04	3.21E+04	5.26E+04	2.50E+04	2510	3.46E+04	4.36E+04	1.83E+04	1307	1.50E+04	3.04E+04
pos_77	Prostaglandin E2 ethanolamide	metab_7727	B(ii)	-	-	HMDB0013038	M+NH4, 2M+ACN+H, M+Na, M+CH3OH+H	C22H37NO5	6.4597	-	pos	-	-	-	-	Lipids and lipid-like molecules	Fatty Acyls	413.3036073	0.078790283	-	30.2	6.599202955	-	Eicosanoids	3.73E+05	2.31E+05	1.31E+06	3.59E+05	3.85E+05	3.77E+05	3.55E+05	3.59E+05	2.62E+05	2.88E+05	3.51E+05	3.16E+05	8.02E+05	1.04E+06	3.53E+05	5.59E+05	7.40E+05	1.11E+06	3.90E+05	2.59E+05	1.10E+05	2.04E+05	2.15E+05	2.47E+05	3.02E+05
pos_7724	Gln Leu Ile	metab_7755	B(i)	-	-	-	M+H	C17H32N4O5	3.473	-	pos	-	-	-	-	-	-	373.2440928	0.085009655	69.6	-	-1.219071245	-	-	3.46E+04	2.07E+04	4.54E+04	2.72E+04	1.82E+04	3.72E+04	1.51E+04	1.87E+04	2.12E+04	1.97E+04	1.82E+04	2.00E+04	2.04E+04	4.78E+04	1.48E+04	9.53E+04	9.11E+04	1.10E+05	1.50E+04	2.07E+04	1.73E+04	1.39E+04	6938	2.65E+04	2.73E+04
pos_7757	4-Deoxypyridoxine	metab_7791	B(ii)	-	-	HMDB0246408	2M+NH4	C8H11NO2	3.409	-	pos	-	-	-	-	Organoheterocyclic compounds	Pyridines and derivatives	324.1912231	0.107605655	-	51.6	-1.827851325	-	Methylpyridines	2.52E+04	1.80E+04	2.06E+04	1.65E+04	7271	1.76E+04	1.77E+04	1.91E+04	2.01E+04	1.96E+04	2.08E+04	2.17E+04	1.68E+04	4.09E+04	6.94E+04	1.16E+04	3.99E+04	1.42E+04	4034	9747	1.11E+04	8623	0	6401	1.62E+04
pos_7795	Val Thr Ile	metab_7833	B(i)	-	-	-	M+H	C15H29N3O5	3.3205	-	pos	-	-	-	-	-	-	332.217549	0.087094584	63.1	-	-1.35405566	-	-	1.85E+04	9122	3.08E+04	1.04E+04	3012	1.35E+04	6239	5543	8695	4775	8764	5628	1.04E+04	5.36E+04	1.67E+04	4.92E+04	7.65E+04	7.52E+04	1558	6892	4550	0	197.5	0	1.86E+04
pos_7834	Filipin II	metab_7877	B(ii)	-	-	HMDB0242297;HMDB0252258	M+H-2H2O	C35H58O10	3.2561	-	pos	-	-	-	-	Phenylpropanoids and polyketides	Macrolides and analogues	603.3861392	0.211558412	-	44.9	-4.708478614	-	Not Available	2.08E+05	2.56E+04	4.40E+04	8.45E+04	2.45E+04	9.45E+04	1.26E+04	1.86E+04	2.44E+04	1.10E+04	1.37E+04	1.76E+04	4.69E+04	1.17E+05	3.64E+04	1.02E+05	1.08E+05	1.23E+05	0	1.73E+04	1.45E+04	1.46E+04	0	2.85E+04	3.67E+04
pos_7859	Glycochenodeoxycholic acid 3-glucuronide	metab_7904	B(ii)	map01100;map00040;map04976;map00053;map01240	Metabolic pathways;Pentose and glucuronate interconversions;Bile secretion;Ascorbate and aldarate metabolism;Biosynthesis of cofactors	LMST05010048;HMDB0002579	M+H-H2O	C32H51NO11	3.2161	C03033	pos	-	-	Metabolism;Metabolism;Organismal Systems;Metabolism;Metabolism	Global and overview maps;Carbohydrate metabolism;Digestive system;Carbohydrate metabolism;Global and overview maps	Lipids and lipid-like molecules	Steroids and steroid derivatives	608.3485097	0.029135637	-	51.2	8.933398894	79254-98-1	Steroidal glycosides	0	0	143.7	2371	0	0	2024	6047	5401	4357	9489	1.16E+04	173.4	495.7	0	1826	4216	0	1.29E+05	4.89E+04	1.14E+05	2.24E+04	7.87E+05	9.03E+04	4.43E+04
pos_7860	Melagatran	metab_7906	B(ii)	-	-	HMDB0254416	M+CH3OH+H	C22H31N5O4	3.2161	C21551	pos	-	-	-	-	Organic acids and derivatives	Carboxylic acids and derivatives	462.2709111	0.066249692	-	46.4	-0.429905408	159776-70-2	Amino acids, peptides, and analogues	1.88E+04	5.09E+04	1.01E+05	7.30E+04	1.21E+05	7.90E+04	5.23E+04	3.79E+04	4.17E+04	3.66E+04	3.48E+04	4.80E+04	2.64E+04	7.65E+04	7.48E+04	3.28E+04	8.27E+04	1.63E+04	1.38E+04	3.68E+04	1.52E+04	2.68E+04	3.63E+04	2.58E+04	4.52E+04
pos_7862	Isofebrifugine	metab_7908	B(ii)	-	-	HMDB0253633;HMDB0242253	M+H	C16H19N3O3	3.2161	C10698	pos	-	-	-	-	Organoheterocyclic compounds	Diazanaphthalenes	302.1497721	0.113494131	-	47.2	-0.484269756	32434-44-9	Benzodiazines	3.51E+04	2.18E+04	4.90E+04	1.93E+04	2.33E+04	5.57E+04	3.38E+04	2.97E+04	3.43E+04	3.22E+04	3.01E+04	2.91E+04	2.05E+04	3.48E+04	2.83E+04	1.03E+05	4.64E+04	4.93E+04	2.35E+04	8951	3.05E+04	1.33E+04	3.04E+04	1.18E+04	2.69E+04
pos_7906	Ile Ser Val	metab_7957	B(i)	-	-	-	M+H	C14H27N3O5	3.1362	-	pos	-	-	-	-	-	-	318.2019267	0.069363354	44.6	-	-1.326452785	-	-	9.64E+04	8.01E+04	1.40E+05	8.27E+04	5.76E+04	1.15E+05	6.95E+04	7.04E+04	6.20E+04	6.70E+04	6.15E+04	6.85E+04	7.31E+04	1.78E+05	9.77E+04	1.90E+05	2.38E+05	2.35E+05	2.76E+04	5.69E+04	5.70E+04	3.49E+04	1.14E+04	7.35E+04	7.58E+04
pos_7914	Ile Phe Thr	metab_7966	B(i)	-	-	-	M+H	C19H29N3O5	3.1204	-	pos	-	-	-	-	-	-	380.217564	0.073147533	60.7	-	-1.143035296	-	-	6.48E+04	2.35E+04	4.42E+04	1.98E+04	1.06E+04	3.63E+04	2.31E+04	1.90E+04	1.85E+04	1.98E+04	2.04E+04	1.46E+04	2.66E+04	8.38E+04	3.68E+04	5.49E+04	9.91E+04	7.44E+04	2561	1.61E+04	2.06E+04	5582	0	5502	2.90E+04
pos_7918	Aminocaproic acid	metab_7970	B(ii)	map01100;map00930;map01120	Metabolic pathways;Caprolactam degradation;Microbial metabolism in diverse environments	PW_C001268;HMDB0001901	M+ACN+H	C6H13NO2	3.1204	C02378	pos	-	-	Metabolism;Metabolism;Metabolism	Global and overview maps;Xenobiotics biodegradation and metabolism;Global and overview maps	Lipids and lipid-like molecules	Fatty Acyls	173.1284792	0.110265005	-	40.1	0.190517724	60-32-2	Fatty acids and conjugates	1.73E+04	5217	1.22E+04	7790	2970	1.10E+04	7292	4670	6941	6220	3107	6161	6245	1.60E+04	6011	3.89E+04	2.35E+04	2.58E+04	1463	5295	8047	1505	649	2726	8567
pos_7937	Kentsin	metab_7991	B(ii)	-	-	HMDB0005776	M+ACN+Na	C21H40N8O6	3.0806	-	pos	-	-	-	-	Organic acids and derivatives	Carboxylic acids and derivatives	564.3219593	0.092791669	-	60.6	-1.781998793	56767-30-7	Amino acids, peptides, and analogues	0	0	0	0	0	0	8493	1.40E+04	2082	1.27E+04	7898	1.38E+04	0	3612	0	0	1.91E+04	3957	1.89E+05	7.54E+04	1.47E+05	2.99E+04	1.34E+06	1.62E+05	6.04E+04
pos_7978	Thr Val Leu	metab_8036	B(i)	-	-	-	M+H	C15H29N3O5	3.0167	-	pos	-	-	-	-	-	-	332.2174297	0.041857581	45.2	-	-1.71415616	-	-	6.22E+04	2.17E+04	6.44E+04	2.31E+04	1.17E+04	4.93E+04	2.07E+04	2.33E+04	1.94E+04	1.93E+04	2.18E+04	2.16E+04	1.02E+04	9.16E+04	2.67E+04	1.03E+05	1.24E+05	9.76E+04	6740	1.68E+04	1.27E+04	9570	7257	1.76E+04	2.92E+04
pos_7982	Gly Val Ile	metab_8041	B(i)	-	-	-	M+H	C13H25N3O4	3.0081	-	pos	-	-	-	-	-	-	288.1913471	0.036423253	41.8	-	-1.516786405	-	-	4.74E+04	2.72E+04	4.33E+04	2.66E+04	1.78E+04	4.08E+04	2.03E+04	2.17E+04	1.93E+04	2.08E+04	2.09E+04	2.25E+04	2.79E+04	8.17E+04	3.59E+04	9.51E+04	9.88E+04	1.19E+05	1.17E+04	1.81E+04	1.75E+04	1.73E+04	3636	2.00E+04	3.39E+04
pos_8022	Asn Val Ile	metab_8087	B(i)	-	-	-	M+H	C15H28N4O5	2.9443	-	pos	-	-	-	-	-	-	345.2129577	0.039693808	44.2	-	-0.838902185	-	-	5.63E+04	3.61E+04	6.64E+04	3.48E+04	3.14E+04	6.13E+04	3.45E+04	3.65E+04	3.22E+04	3.00E+04	4.79E+04	3.89E+04	3.14E+04	7.99E+04	5.36E+04	1.56E+05	1.19E+05	1.78E+05	1.73E+04	3.60E+04	2.29E+04	4.07E+04	3061	2.14E+04	5.28E+04
pos_8057	Desglucocheirotoxol	metab_8125	B(ii)	-	-	HMDB0033828	M+ACN+H	C29H44O10	2.8958	-	pos	-	-	-	-	Lipids and lipid-like molecules	Steroids and steroid derivatives	594.332519	0.153175524	-	42.8	9.498345854	29336-13-8	Steroid lactones	0	4783	0	0	0	2508	4381	3153	7494	4762	1.20E+04	2019	0	0	0	2425	2333	0	1.48E+05	2.82E+04	1.10E+05	2.92E+04	9.61E+05	7.47E+04	4.39E+04
pos_8071	Gln Val Leu	metab_8141	B(i)	-	-	-	M+H	C16H30N4O5	2.8719	-	pos	-	-	-	-	-	-	359.2283872	0.274530798	73.1	-	-1.421687038	-	-	2.44E+04	9154	5.42E+04	8438	8619	3.15E+04	9258	7229	6395	7107	1.03E+04	1.03E+04	1.14E+04	5.78E+04	1.04E+04	9.57E+04	1.19E+05	1.48E+05	0	1448	0	0	0	0	3.18E+04
pos_8072	Pyroglutamyl-glutamyl-proline amide	metab_8142	B(ii)	-	-	HMDB0247524	M+H-2H2O	C15H22N4O6	2.8719	-	pos	-	-	-	-	Organic acids and derivatives	Carboxylic acids and derivatives	319.1395837	0.041533402	-	69.2	-1.405646383	-	Amino acids, peptides, and analogues	1.08E+04	1.90E+04	1.77E+04	1.17E+04	1.80E+04	2.90E+04	1.47E+04	2.26E+04	1.77E+04	1.61E+04	2.17E+04	2.09E+04	1.07E+04	2.32E+04	9473	4.38E+04	1.99E+04	6.94E+04	2.89E+04	3.36E+04	4.03E+04	1.81E+04	9.23E+04	3.63E+04	2.14E+04
pos_8150	Ile Leu Thr	metab_8228	B(i)	-	-	-	M+H	C16H31N3O5	2.7515	-	pos	-	-	-	-	-	-	346.2330491	0.03229417	67.1	-	-1.733513808	-	-	1.99E+05	1.38E+05	1.34E+05	8.29E+04	4.52E+04	1.36E+05	1.24E+05	1.19E+05	1.34E+05	1.26E+05	1.30E+05	1.23E+05	8.24E+04	2.61E+05	9.59E+04	1.12E+05	3.14E+05	1.49E+05	1.80E+05	2.15E+05	2.39E+05	1.73E+05	3.43E+05	5.48E+05	1.67E+05
pos_8159	Amikacin	metab_8237	B(ii)	-	-	HMDB0254120;PW_C008984;HMDB0014622	M+2Na-H	C22H43N5O13	2.7355	C06820	pos	-	-	-	-	Organic oxygen compounds	Organooxygen compounds	630.2544202	0.030058648	-	50.7	-4.239201614	37517-28-5	Carbohydrates and carbohydrate conjugates	7.38E+04	1.49E+05	8.41E+04	7.13E+04	9.95E+04	5.16E+04	1.14E+05	1.18E+05	1.15E+05	9.16E+04	1.14E+05	1.04E+05	7.54E+04	7.78E+04	8.76E+04	4.92E+04	5.73E+04	7.14E+04	2.32E+05	1.46E+05	1.57E+05	1.22E+05	2.60E+05	1.52E+05	1.09E+05
pos_8187	Tetraazacyclododecanetetraacetic acid	metab_8268	B(ii)	-	-	HMDB0257787	M+H-H2O	C16H28N4O8	2.7035	-	pos	-	-	-	-	Organic acids and derivatives	Carboxylic acids and derivatives	387.1906628	0.05461813	-	41.1	8.008973286	-	Tetracarboxylic acids and derivatives	1.86E+04	6.20E+04	7.53E+04	5.25E+04	5.16E+04	4.87E+04	6.86E+04	6.62E+04	6.79E+04	7.03E+04	6.65E+04	6.83E+04	6.01E+04	1.89E+04	3.21E+04	4.06E+04	1.01E+04	1.70E+04	2.00E+05	1.89E+05	9.52E+04	1.84E+05	1.90E+05	1.94E+05	7.13E+04
pos_819	2-Naphthylamine	metab_8271	B(i)	-	-	HMDB0041802	M+H, M+NH4	C10H9N	2.623	C02227	pos	-	-	-	-	Benzenoids	Naphthalenes	144.0807907	0.030523248	62.6	-	0.104626972	91-59-8	Not Available	3.44E+05	4.86E+05	5.66E+04	1.34E+06	6.32E+04	1.21E+06	4.02E+05	3.90E+05	3.95E+05	4.03E+05	3.85E+05	3.85E+05	4.53E+04	5.19E+04	3.49E+04	4.11E+05	6.24E+04	5.51E+05	4.94E+04	8.58E+04	5.88E+04	4.61E+04	4.74E+04	6.80E+04	2.42E+05
pos_8209	2-(6'-methylthio)hexylmalate	metab_8293	B(ii)	map01210;map00966	2-Oxocarboxylic acid metabolism;Glucosinolate biosynthesis	HMDB0304053	M+H	C11H18O5S-2	2.679	C17226	pos	-	-	Metabolism;Metabolism	Global and overview maps;Biosynthesis of other secondary metabolites	Organic acids and derivatives	Hydroxy acids and derivatives	263.0952301	0.078434497	-	30.8	1.75111209	-	Medium-chain hydroxy acids and derivatives	6566	7068	1808	6551	5009	6217	6590	9878	5622	1.01E+04	7786	6912	1.23E+04	7823	5625	4100	6446	6799	1.37E+05	1.30E+04	1.36E+04	9544	8.74E+04	1.41E+04	1.09E+04
pos_8271	KB 2	metab_8360	B(ii)	-	-	HMDB0033666	M+Na	C25H26O8	2.5993	C02347	pos	-	-	-	-	Phenylpropanoids and polyketides	Flavonoids	477.1530519	0.099145451	-	36.8	2.341483467	133740-64-4	Flavones	2.41E+05	1.95E+05	1.08E+05	1.94E+05	5.19E+04	8.58E+04	1.13E+05	1.20E+05	8.41E+04	1.06E+05	1.20E+05	1.02E+05	2.86E+05	1.59E+05	2.65E+05	3.96E+04	2.03E+05	1.80E+04	2.23E+04	7.13E+04	5.52E+04	6.33E+04	2.47E+04	5.69E+04	1.13E+05
pos_8274	Urothion	metab_8363	B(ii)	-	-	HMDB0002377	M+H	C11H11N5O3S2	2.5993	-	pos	-	-	-	-	Organoheterocyclic compounds	Pteridines and derivatives	326.0371563	0.136301045	-	41.2	-1.388794686	19295-31-9	Pterins and derivatives	8.52E+04	2542	1.35E+05	7.17E+04	6.33E+04	9.07E+04	3.04E+04	2.99E+04	2.25E+04	2.14E+04	2.76E+04	2.97E+04	1.04E+04	6.43E+04	8.57E+04	5.83E+04	1.29E+05	8.76E+04	3.18E+04	0	0	4812	2.87E+04	5891	4.86E+04
pos_8318	His Leu Ile	metab_8411	B(i)	-	-	-	M+H	C18H31N5O4	2.5277	-	pos	-	-	-	-	-	-	382.2444708	0.145495123	69.4	-	-1.075788634	-	-	1.01E+04	0	1.73E+04	3587	0	3.40E+04	0	0	1444	1398	0	5762	0	2.98E+04	1595	7.66E+04	6.73E+04	1.27E+05	0	1700	0	0	0	0	1.37E+04
pos_8322	Uracil analogue	metab_8416	B(ii)	-	-	HMDB0259710	M+H	C12H16N2O4	2.5277	-	pos	-	-	-	-	Nucleosides, nucleotides, and analogues	Nucleoside and nucleotide analogues	253.1181488	0.09881397	-	44.5	-0.533829797	-	Cyclopentyl nucleosides	3.15E+04	3.37E+04	2.02E+04	3.72E+04	3.67E+04	3.51E+04	2.76E+04	2.99E+04	2.59E+04	3.04E+04	3.21E+04	3.10E+04	2.49E+04	3.05E+04	3.35E+04	3.33E+04	3.02E+04	3.50E+04	1.70E+04	2.35E+04	2.14E+04	2.17E+04	2.26E+04	1.67E+04	2.30E+04
pos_8341	11-Epicortisol	metab_8436	B(ii)	map01100;map05215;map07225;map05200;map04976;map04960;map04080;map04927;map04934;map00140	Metabolic pathways;Prostate cancer;Glucocorticoid and mineralocorticoid receptor agonists/antagonists;Pathways in cancer;Bile secretion;Aldosterone-regulated sodium reabsorption;Neuroactive ligand-receptor interaction;Cortisol synthesis and secretion;Cushing syndrome;Steroid hormone biosynthesis	HMDB0244354;HMDB0000063	M+Na	C21H30O5	2.5032	C00735	pos	Steroids;Hormones and transmitters	21-Carbon atoms;Steroid hormones	Metabolism;Human Diseases;Drug Development;Human Diseases;Organismal Systems;Organismal Systems;Environmental Information Processing;Organismal Systems;Human Diseases;Metabolism	Global and overview maps;Cancer: specific types;Target-based classification: Nuclear receptors;Cancer: overview;Digestive system;Excretory system;Signaling molecules and interaction;Endocrine system;Endocrine and metabolic disease;Lipid metabolism	Lipids and lipid-like molecules	Steroids and steroid derivatives	385.1964683	0.036877953	-	49.5	-5.732578628	50-23-7	Hydroxysteroids	447	214.6	1070	2828	600.8	0	914.1	869.4	0	0	666.6	0	193.6	1545	1146	586.4	2429	3365	9.60E+04	3091	828.8	1467	1.28E+05	2.17E+04	1.00E+04
pos_8366	S-Adenosylmethionine	metab_8463	B(ii)	map01100;map01110;map00908;map00270;map01240;map00330;map00999;map01230;map05208;map00261;map04122;map01070;map01060	Metabolic pathways;Biosynthesis of secondary metabolites;Zeatin biosynthesis;Cysteine and methionine metabolism;Biosynthesis of cofactors;Arginine and proline metabolism;Biosynthesis of various plant secondary metabolites;Biosynthesis of amino acids;Chemical carcinogenesis - reactive oxygen species;Monobactam biosynthesis;Sulfur relay system;Biosynthesis of plant hormones;Biosynthesis of plant se…	PW_C000921;HMDB0001185;MJDBOTE0000477	M+ACN+Na	C15H23N6O5S+	2.4712	C00019	pos	Vitamins and cofactors	Cofactors	Metabolism;Metabolism;Metabolism;Metabolism;Metabolism;Metabolism;Metabolism;Metabolism;Human Diseases;Metabolism;Genetic Information Processing;Metabolism;Metabolism	Global and overview maps;Global and overview maps;Metabolism of terpenoids and polyketides;Amino acid metabolism;Global and overview maps;Amino acid metabolism;Biosynthesis of other secondary metabolites;Global and overview maps;Cancer: overview;Biosynthesis of other secondary metabolites;Folding, sorting and degradation;Chemical structure transformation maps;Chemical structure transformation maps	Nucleosides, nucleotides, and analogues	5''-deoxyribonucleosides	463.1642397	0.209191027	-	35	8.533407471	485-80-3;29908-03-0	5''-deoxy-5''-thionucleosides	0	0	1592	0	6330	0	1743	0	1660	0	1750	144.4	3895	0	1276	3110	0	0	2.15E+05	1.08E+05	2.21E+04	99.27	2.12E+05	274.6	2.33E+05
pos_8369	3-(2-Hydroxyphenyl)propanoic acid	metab_8466	B(ii)	map01100;map00624;map00360;map00999;map01120	Metabolic pathways;Polycyclic aromatic hydrocarbon degradation;Phenylalanine metabolism;Biosynthesis of various plant secondary metabolites;Microbial metabolism in diverse environments	HMDB0033752	2M+Na	C9H10O3	2.4712	C01198	pos	-	-	Metabolism;Metabolism;Metabolism;Metabolism;Metabolism	Global and overview maps;Xenobiotics biodegradation and metabolism;Amino acid metabolism;Biosynthesis of other secondary metabolites;Global and overview maps	Phenylpropanoids and polyketides	Phenylpropanoic acids	355.1132734	0.108569374	-	39.4	-5.828106606	495-78-3	Not Available	0	5369	3464	0	8.24E+04	3919	1.20E+04	1.08E+04	9584	1.55E+04	1.12E+04	1.23E+04	963	2471	1189	2775	2450	0	4.95E+04	2.28E+04	2.79E+04	3.51E+04	5.31E+04	3.55E+04	1.67E+04
pos_8413	MEFEXAMIDE	metab_8516	B(i)	-	-	-	M+H	C15H24N2O3	2.4227	-	pos	-	-	-	-	-	-	281.1857542	0.00300722	30.2	-	-0.767051769	-	-	3961	1.03E+04	1.25E+04	5110	4304	2.15E+04	1.65E+04	1.34E+04	1.43E+04	1.26E+04	1.32E+04	1.30E+04	3031	1.09E+04	2675	1.61E+04	1.29E+04	4657	2.80E+05	1.92E+04	2.00E+05	1.11E+04	2.70E+05	1.29E+04	4.30E+04
pos_8463	Ser Asn Leu	metab_8571	B(i)	-	-	-	M+H	C13H24N4O6	2.3508	-	pos	-	-	-	-	-	-	333.176291	0.049704253	68.2	-	-1.715954166	-	-	2.04E+04	4.75E+04	3.13E+04	2.74E+04	5.00E+04	2.63E+04	4.07E+04	3.87E+04	3.82E+04	3.98E+04	4.22E+04	3.94E+04	7.17E+04	5.72E+04	7.06E+04	6.39E+04	4.48E+04	5.75E+04	9.19E+04	3.55E+04	1.13E+05	9.52E+04	1.91E+05	8.24E+04	5.87E+04
pos_8464	Tyrosylhydroxyproline	metab_8572	B(ii)	-	-	HMDB0029106	M+H-H2O	C14H18N2O5	2.3508	-	pos	-	-	-	-	Organic acids and derivatives	Carboxylic acids and derivatives	277.1181083	0.032030416	-	34.5	-0.595452229	936346-34-8	Amino acids, peptides, and analogues	4.45E+04	5.70E+04	7.18E+04	5.31E+04	5.26E+04	5.64E+04	4.67E+04	5.77E+04	5.22E+04	4.47E+04	4.73E+04	4.92E+04	1.21E+05	9.37E+04	1.27E+05	9.63E+04	9.44E+04	9.71E+04	1.60E+05	1.14E+05	1.25E+05	7.67E+04	1.16E+05	1.19E+05	8.34E+04
pos_847	Fidexaban	metab_8578	B(ii)	-	-	HMDB0252254	M+H, M+Na	C25H24F2N6O5	2.7999	-	pos	-	-	-	-	Organic oxygen compounds	Organooxygen compounds	549.1658054	0.089922095	-	60.8	-1.975823291	-	Ethers	1.94E+05	6.78E+04	2.78E+04	3.25E+05	7.56E+05	1.94E+05	7.45E+04	7.81E+04	7.49E+04	6.71E+04	7.23E+04	7.33E+04	4.01E+04	3.83E+04	4.10E+04	8.39E+04	4.70E+04	7.46E+04	3.18E+04	3.82E+04	1.01E+04	4.98E+04	5743	4.42E+04	9.65E+04
pos_8488	10-Formyldihydrofolate	metab_8598	B(ii)	-	-	HMDB0006485	M+H	C20H21N7O7	2.3262	C03204	pos	-	-	-	-	Organoheterocyclic compounds	Pteridines and derivatives	472.1572086	0.054434892	-	58.1	-0.666189717	28459-40-7	Pterins and derivatives	8.87E+04	3.01E+05	1.52E+04	9.34E+04	2.13E+05	3.33E+04	1.78E+05	1.87E+05	1.71E+05	1.67E+05	1.77E+05	1.82E+05	5.23E+05	1.20E+05	1.15E+05	1.79E+04	1.90E+04	1.78E+04	4.49E+05	1.88E+05	1.92E+05	6.75E+05	4.00E+05	2.08E+05	2.10E+05
pos_8492	Abacavir	metab_8603	B(ii)	-	-	HMDB0015182;PW_C009479;HMDB0251820	M+NH4	C14H18N6O	2.3262	C07624	pos	-	-	-	-	Nucleosides, nucleotides, and analogues	Nucleoside and nucleotide analogues	304.1858874	0.087640539	-	37.9	-7.50429572	136470-78-5	Cyclopentyl nucleosides	5.64E+04	5.77E+04	1.03E+05	4.05E+04	2.34E+04	9.19E+04	5.24E+04	5.40E+04	5.73E+04	5.29E+04	5.83E+04	5.34E+04	5.46E+04	7.45E+04	4.56E+04	1.12E+05	1.15E+05	1.52E+05	1.30E+04	3.37E+04	3.73E+04	1.82E+04	1.17E+04	3.56E+04	4.99E+04
pos_8509	Celgosivir	metab_8622	B(ii)	-	-	HMDB0249792	M+NH4	C12H21NO5	2.3102	-	pos	-	-	-	-	Organoheterocyclic compounds	Indolizidines	277.1756495	0.08449635	-	33.2	-0.574373382	-	Not Available	3.01E+04	3.36E+04	3.40E+04	7.29E+04	4.56E+04	4.18E+04	2.61E+04	2.71E+04	2.51E+04	2.24E+04	2.24E+04	2.26E+04	8.06E+04	4.45E+04	7.36E+04	3.40E+04	4.94E+04	3.54E+04	1311	1.59E+04	2.16E+04	1.88E+04	0	1.34E+04	3.35E+04
pos_8523	Proparacaine	metab_8638	B(ii)	-	-	HMDB0014945;PW_C009271	M+H-H2O	C16H26N2O3	2.2942	C07383	pos	-	-	-	-	Benzenoids	Benzene and substituted derivatives	277.1906904	0.083478124	-	52.1	-1.237582611	499-67-2	Benzoic acids and derivatives	2.04E+04	3.92E+04	9.57E+04	3.60E+04	6.14E+04	5789	3.23E+04	2.96E+04	2.91E+04	2.47E+04	2.90E+04	2.92E+04	5.46E+04	1.44E+04	1.13E+04	2.58E+04	8395	3.84E+04	6714	1.79E+04	1.40E+04	2.04E+04	5317	1.60E+04	2.83E+04
pos_8564	Gln Val Val	metab_8682	B(i)	-	-	-	M+H	C15H28N4O5	2.2457	-	pos	-	-	-	-	-	-	345.2129273	0.044979575	56.4	-	-0.927283092	-	-	4.90E+04	2.00E+04	9.50E+04	3.59E+04	2.32E+04	5.89E+04	2.61E+04	2.95E+04	2.15E+04	2.46E+04	2.39E+04	2.25E+04	2.23E+04	1.15E+05	1.74E+04	1.59E+05	1.68E+05	1.95E+05	2439	2.48E+04	1.74E+04	9081	1.09E+04	3.02E+04	4.63E+04
pos_8574	Bialaphos	metab_8693	B(ii)	map01110;map00440	Biosynthesis of secondary metabolites;Phosphonate and phosphinate metabolism	HMDB0249177	M+Na	C11H22N3O6P	2.2297	C06457	pos	-	-	Metabolism;Metabolism	Global and overview maps;Metabolism of other amino acids	Organic acids and derivatives	Carboxylic acids and derivatives	346.1148818	0.003604366	-	44.2	3.215571333	35597-43-4	Amino acids, peptides, and analogues	1.86E+05	1.01E+04	1.98E+05	1.80E+05	1.88E+05	1.55E+05	3.11E+04	2.91E+04	2.74E+04	2.95E+04	3.23E+04	2.85E+04	1.82E+05	1.79E+05	2.50E+05	3829	1.56E+05	5131	4141	1.16E+04	9808	1.05E+04	1524	8596	6.65E+04
pos_8591	17-Epiestriol	metab_8712	B(ii)	-	-	LMST02010049;HMDB0000356	M+Na	C18H24O3	2.2057	-	pos	-	-	-	-	Lipids and lipid-like molecules	Steroids and steroid derivatives	311.1600207	0.048321213	-	31.6	-6.054122138	1228-72-4	Estrane steroids	1.04E+05	1.43E+05	4.13E+05	2.10E+05	3.27E+05	4.54E+05	1.57E+05	1.81E+05	1.73E+05	1.71E+05	1.67E+05	1.46E+05	2.44E+05	2.99E+05	1.99E+05	2.98E+05	4.15E+05	2.24E+05	9.47E+04	1.14E+05	1.36E+05	1.02E+05	3.56E+05	9.14E+04	2.10E+05
pos_8617	3-(Benzylamino)-3-methylbutanoic Acid	metab_8741	B(ii)	-	-	HMDB0245785	2M+Na	C12H17NO2	2.1653	-	pos	-	-	-	-	Organic acids and derivatives	Carboxylic acids and derivatives	437.2389377	0.064365982	-	36.2	-5.167317889	-	Amino acids, peptides, and analogues	5.68E+04	1.18E+05	2.64E+05	1.54E+05	1.40E+05	1.39E+05	7.66E+04	7.66E+04	7.27E+04	7.63E+04	6.65E+04	8.54E+04	1.06E+05	1.42E+05	1.03E+05	1.02E+05	1.34E+05	7.82E+04	4.31E+04	2.58E+04	4.70E+04	4.23E+04	8.44E+04	2.45E+04	8.66E+04
pos_8649	Tyrosyl-Proline	metab_8776	B(ii)	-	-	HMDB0029113	M+H	C14H18N2O4	2.1255	-	pos	-	-	-	-	Organic acids and derivatives	Carboxylic acids and derivatives	279.1337168	0.010171645	-	63.2	-0.779022102	-	Amino acids, peptides, and analogues	1.01E+06	6.61E+05	1.15E+06	4.04E+05	5.12E+05	9.74E+05	7.95E+05	7.96E+05	7.63E+05	8.23E+05	7.85E+05	7.91E+05	6.07E+05	1.08E+06	8.01E+05	1.39E+06	1.11E+06	1.11E+06	4.40E+05	2.49E+05	5.98E+05	3.50E+05	3.31E+05	2.17E+05	6.78E+05
pos_8656	Hawkinsin	metab_8784	B(ii)	-	-	HMDB0002354	M+H-H2O	C11H17NO6S	2.1175	-	pos	-	-	-	-	Organic acids and derivatives	Carboxylic acids and derivatives	274.0742865	0.049982874	-	55.2	-0.287078406	63224-90-8	Amino acids, peptides, and analogues	1.31E+04	2.81E+04	9219	1.62E+04	1.68E+04	1.31E+04	1.66E+04	1.77E+04	1.77E+04	2.13E+04	1.39E+04	1.76E+04	3.64E+04	1.82E+04	1.81E+04	1.02E+04	1.61E+04	1.61E+04	3.99E+04	2.69E+04	6.51E+04	5.44E+04	3.44E+04	3.34E+04	2.62E+04
pos_8673	Benomyl	metab_8803	B(ii)	-	-	HMDB0031767	M+ACN+Na	C14H18N4O3	2.0936	C10896	pos	-	-	-	-	Organoheterocyclic compounds	Benzimidazoles	354.1515176	0.030321666	-	39.2	-7.384885489	17804-35-2	2-benzimidazolylcarbamic acid esters	7.56E+05	1.38E+05	2.83E+05	1.31E+06	1.28E+06	9.68E+05	2.75E+05	2.84E+05	2.57E+05	2.78E+05	2.75E+05	2.65E+05	5.61E+04	8.39E+04	1.09E+05	4.45E+05	7.32E+04	4.91E+05	6.08E+04	1.29E+05	1.74E+05	1.53E+05	1.38E+04	1.71E+05	3.42E+05
pos_8680	Leu Thr Ala	metab_8811	B(i)	-	-	-	M+H	C13H25N3O5	2.0856	-	pos	-	-	-	-	-	-	304.1862763	0.099522989	59	-	-1.388714482	-	-	1.21E+05	6.99E+04	1.49E+05	5.63E+04	2.93E+04	9.33E+04	6.00E+04	6.50E+04	6.47E+04	6.36E+04	7.30E+04	5.78E+04	4.76E+04	1.72E+05	7.43E+04	1.51E+05	2.39E+05	1.73E+05	3.57E+04	4.32E+04	5.03E+04	2.83E+04	2.54E+04	4.96E+04	6.79E+04
pos_8701	Mycotoxin T 2	metab_8835	B(ii)	-	-	HMDB0032864	M+CH3OH+H	C16H23NO7	2.0617	-	pos	-	-	-	-	Organic oxygen compounds	Organooxygen compounds	374.1808255	0.087787328	-	31.5	-0.345270581	208346-80-9	Carbohydrates and carbohydrate conjugates	0	2169	0	387.9	2181	0	198	180.2	0	0	232.6	0	1876	0	0	0	6733	0	1.06E+05	1.05E+05	1.36E+05	4.23E+04	1.96E+05	1.43E+05	4.78E+04
pos_874	Glu Val Val	metab_8876	B(i)	-	-	-	M+H, M+Na	C15H27N3O6	3.0327	-	pos	-	-	-	-	-	-	346.1969248	0.136694767	52.6	-	-0.97689013	-	-	1.29E+04	2.41E+04	1.92E+04	8508	1.16E+04	8899	1.67E+04	1.29E+04	1.41E+04	1.31E+04	7410	8205	4.06E+04	2.15E+04	3.76E+04	1.83E+04	2.75E+04	3346	2.85E+05	1.35E+05	1.04E+06	2.26E+04	2.47E+05	4.61E+04	9.16E+04
pos_8766	Glycylphenylalanylleucylglycine	metab_8905	B(ii)	-	-	HMDB0252827	M+CH3OH+H	C19H28N4O5	2.0061	-	pos	-	-	-	-	Organic acids and derivatives	Carboxylic acids and derivatives	425.2387229	0.041628531	-	41.5	-1.882433664	-	Amino acids, peptides, and analogues	3.64E+05	7.69E+05	5.78E+05	6.04E+05	5.51E+05	4.46E+05	4.14E+05	4.10E+05	4.29E+05	4.15E+05	3.97E+05	3.90E+05	6.47E+05	5.47E+05	6.16E+05	2.99E+05	4.46E+05	3.26E+05	1.85E+05	3.22E+05	2.56E+05	4.38E+05	1.32E+05	2.96E+05	4.07E+05
pos_8834	Jangomolide	metab_8980	B(ii)	-	-	HMDB0038158	M+NH4	C26H28O8	1.9822	-	pos	-	-	-	-	Lipids and lipid-like molecules	Steroids and steroid derivatives	486.2130042	0.081984412	-	51.6	1.625063832	93767-25-0	Steroid lactones	2.57E+05	6.68E+05	2.12E+05	3.12E+05	3.91E+05	2.71E+05	4.82E+05	4.44E+05	4.52E+05	4.81E+05	4.53E+05	4.43E+05	5.32E+05	5.92E+05	6.94E+05	2.04E+05	4.02E+05	2.07E+05	2.61E+04	2.03E+05	1.24E+05	1.27E+05	4.29E+04	1.00E+05	2.97E+05
pos_1530	2-Lysophosphatidylcholine	metab_902	B(ii)	map00564;map05231	Glycerophospholipid metabolism;Choline metabolism in cancer	HMDB0258493	M+H-2H2O, M+2Na-H	C26H54NO7P	5.9422	C04230	pos	Lipids	Phospholipids	Metabolism;Human Diseases	Lipid metabolism;Cancer: overview	Lipids and lipid-like molecules	Glycerophospholipids	568.3393406	0.047361434	-	46.6	8.380270889	-	Glycerophosphocholines	8.82E+05	2.82E+06	2.77E+06	1.84E+06	8.43E+06	1.53E+06	2.92E+06	2.85E+06	3.24E+06	2.95E+06	2.94E+06	2.72E+06	1.68E+07	4.00E+06	2.81E+06	9.44E+05	3.13E+06	4.24E+06	6.65E+05	6.19E+05	4.55E+05	4.58E+05	8.34E+05	5.51E+05	3.46E+06
pos_8875	(7'R)-(+)-Lyoniresinol 9'-glucoside	metab_9025	B(ii)	-	-	HMDB0038922	M+ACN+H	C28H38O13	1.91	-	pos	-	-	-	-	Lignans, neolignans and related compounds	Lignan glycosides	624.2606844	0.071590433	-	58.8	-7.52683484	87585-32-8	Not Available	0	9.76E+04	0	411.4	0	0	6.07E+04	5.70E+04	5.86E+04	6.26E+04	6.06E+04	7.01E+04	1.34E+05	1.79E+05	2.96E+05	6027	2.34E+05	2.50E+04	9.26E+05	1.71E+05	1.20E+05	8.82E+04	6.04E+05	3.12E+05	1.55E+05
pos_8891	3,3'-Thiobispropanoic acid	metab_9043	B(ii)	-	-	HMDB0031162	M+ACN+H	C6H10O4S	1.91	-	pos	-	-	-	-	Organic acids and derivatives	Carboxylic acids and derivatives	220.0638249	0.072092958	-	37.6	0.109766503	111-17-1	Dicarboxylic acids and derivatives	1.29E+04	7809	1.07E+04	1.61E+04	3.70E+04	1.93E+04	8867	8155	1.12E+04	9889	1.05E+04	9726	9.37E+04	1.88E+04	5464	5.30E+04	1.99E+04	8.54E+04	3573	2189	7179	7547	2112	5225	2.21E+04
pos_8892	Val Val	metab_9044	B(i)	-	-	-	M+H	C10H20N2O3	1.91	-	pos	-	-	-	-	-	-	217.1546221	0.018937586	56	-	-0.216807847	-	-	1.01E+06	1.08E+06	7.65E+05	1.24E+06	7.66E+05	7.15E+05	8.98E+05	9.01E+05	8.74E+05	8.73E+05	8.83E+05	8.51E+05	8.78E+05	1.34E+06	1.08E+06	1.48E+06	1.15E+06	1.31E+06	1.95E+05	7.26E+05	6.63E+05	6.22E+05	1.22E+05	8.90E+05	8.11E+05
pos_893	Glu Ile	metab_9086	B(i)	-	-	-	M+H, M+Na	C11H20N2O5	3.2001	-	pos	-	-	-	-	-	-	261.1442067	0.023944778	31.6	-	-1.12043465	-	-	1.64E+05	9.39E+05	5.33E+05	2.68E+05	3.37E+05	4.94E+05	6.88E+05	6.92E+05	6.76E+05	6.75E+05	6.91E+05	6.84E+05	1.42E+05	1.27E+05	1.74E+05	3.12E+05	2.21E+05	4.10E+05	1.62E+05	1.03E+05	4.82E+04	3.96E+05	1.53E+05	9.97E+04	2.91E+05
pos_1537	5-Deoxymyricanone	metab_909	B(ii)	-	-	HMDB0030799	M+H, M+Na	C21H24O4	5.9342	-	pos	-	-	-	-	Phenylpropanoids and polyketides	Diarylheptanoids	341.1776822	0.049860492	-	32.6	8.66201821	110007-10-8	Cyclic diarylheptanoids	5865	1.07E+04	7.96E+04	5208	6437	6.14E+04	3.80E+04	4.69E+04	3.06E+04	3.17E+04	3.81E+04	3.07E+04	0	8531	3.04E+04	9664	2.00E+05	4.57E+04	2.08E+07	1.91E+05	1.27E+05	1.32E+05	7.55E+06	1.99E+05	1.61E+06
pos_8948	5-Methylthioribose	metab_9106	B(ii)	map01100;map00270;map01060	Metabolic pathways;Cysteine and methionine metabolism;Biosynthesis of plant secondary metabolites	HMDB0001087	M+ACN+H	C6H12O4S	1.8861	C03089	pos	-	-	Metabolism;Metabolism;Metabolism	Global and overview maps;Amino acid metabolism;Chemical structure transformation maps	Organic oxygen compounds	Organooxygen compounds	222.0796633	0.094197868	-	53	1.154624639	624740-12-1	Carbohydrates and carbohydrate conjugates	1.98E+04	3.19E+04	4.23E+04	2.39E+04	3.09E+04	4.30E+04	4.95E+04	4.77E+04	4.51E+04	4.83E+04	4.95E+04	4.51E+04	2.10E+04	2.68E+04	1.44E+04	7.12E+04	2.85E+04	5.31E+04	1.06E+05	6.97E+04	4.53E+04	6.42E+04	1.34E+05	6.26E+04	4.56E+04
pos_9000	N2-Acetylornithine	metab_9166	B(ii)	map01100;map01210;map00220;map01110;map01230	Metabolic pathways;2-Oxocarboxylic acid metabolism;Arginine biosynthesis;Biosynthesis of secondary metabolites;Biosynthesis of amino acids	HMDB0003357	M+H-H2O	C7H14N2O3	1.8543	C00437	pos	-	-	Metabolism;Metabolism;Metabolism;Metabolism;Metabolism	Global and overview maps;Global and overview maps;Amino acid metabolism;Global and overview maps;Global and overview maps	Organic acids and derivatives	Carboxylic acids and derivatives	157.0971653	0.0463981	-	50	0.064436907	6205/8/9	Amino acids, peptides, and analogues	5.87E+04	1.83E+04	3.39E+04	5.75E+04	1.19E+04	3.95E+04	2.05E+04	2.38E+04	2.06E+04	2.26E+04	2.10E+04	2.20E+04	2.59E+04	4.02E+04	5.05E+04	5.21E+04	7.61E+04	8.96E+04	1.41E+04	2.16E+04	1.49E+04	1.36E+04	1.32E+04	1.75E+04	2.73E+04
pos_901	Ethyl beta-D-fructofuranoside	metab_9175	B(ii)	-	-	HMDB0303035	M+H, M+Na	C8H16O6	3.2561	-	pos	-	-	-	-	Organic oxygen compounds	Organooxygen compounds	209.1018211	0.078956094	-	41.1	-0.689903881	-	Carbohydrates and carbohydrate conjugates	0	1772	1629	1716	828.5	563.7	867.7	461.1	3925	0	1280	3914	1081	2245	960.4	1225	0	626.4	3.96E+04	4.49E+04	7.02E+04	2.17E+04	2.33E+05	6.40E+04	1.60E+04
pos_9020	Milbemycin A4	metab_9187	B(ii)	-	-	HMDB0254721;HMDB0254730;HMDB0242623	M+2H	C32H46O7	1.8376	-	pos	-	-	-	-	Phenylpropanoids and polyketides	Macrolides and analogues	272.1712588	0.141376361	-	48.3	6.658131006	-	Milbemycins	4.24E+04	6292	1.12E+05	8.57E+04	2.74E+04	1.30E+05	1.58E+04	2.22E+04	2.17E+04	1.41E+04	2.28E+04	1.90E+04	1.24E+05	9.93E+04	6.83E+04	2.75E+04	6.25E+04	1.60E+05	0	2.68E+04	0	6.52E+04	0	2072	3.69E+04
pos_9039	N7-(2-((Hydroxyethyl)thio)ethyl)guanine	metab_9207	B(ii)	-	-	HMDB0255306	M+H	C9H13N5O2S	1.8296	-	pos	-	-	-	-	Organoheterocyclic compounds	Imidazopyrimidines	256.0848351	0.025401253	-	43.4	-5.633605684	-	Purines and purine derivatives	2.98E+04	1.11E+05	1.24E+05	2.14E+04	5.78E+04	3.11E+04	5.45E+04	5.12E+04	5.31E+04	5.11E+04	5.18E+04	4.99E+04	1.19E+05	7.00E+04	2.85E+04	1.04E+05	9.51E+04	6.71E+04	1.29E+04	2.53E+04	1.72E+04	2.95E+04	8300	5.84E+04	4.91E+04
pos_9045	Mibefradil	metab_9214	B(ii)	-	-	HMDB0254702	M+H-2H2O	C29H38FN3O3	1.8216	C07222	pos	-	-	-	-	Benzenoids	Tetralins	460.2757986	0.175487444	-	37.4	-0.138881475	116644-53-2	Not Available	5.27E+04	1.31E+04	1.12E+05	4.80E+04	1.08E+04	1.82E+05	3.39E+04	2.59E+04	1.43E+04	1.54E+04	1.21E+04	2843	2.39E+04	1.01E+05	1.45E+04	4.44E+05	2.53E+05	6.21E+05	0	2.53E+04	1.49E+04	1.19E+04	4898	1.85E+04	8.23E+04
pos_9067	Methylisocitric acid	metab_9238	B(ii)	map01100;map00640	Metabolic pathways;Propanoate metabolism	HMDB0006471	M+ACN+H	C7H10O7	1.8136	C04593	pos	-	-	Metabolism;Metabolism	Global and overview maps;Carbohydrate metabolism	Organic acids and derivatives	Carboxylic acids and derivatives	248.0763873	0.007925492	-	44.4	-0.441147209	-	Tricarboxylic acids and derivatives	1.24E+04	1.26E+04	1.52E+04	1.08E+04	1.80E+04	1.58E+04	1.35E+04	1.26E+04	1.18E+04	1.23E+04	1.18E+04	9092	3.61E+04	1.29E+04	4825	4.08E+04	7980	1.53E+04	2.11E+05	2.96E+04	4.12E+04	3.18E+04	1.50E+05	3.04E+04	3.66E+04
pos_9087	5-O-p-Coumaroylnigrumin	metab_9260	B(ii)	-	-	HMDB0038730	M+NH4	C20H23NO9	1.7976	-	pos	-	-	-	-	Phenylpropanoids and polyketides	Tannins	439.1675968	0.097824525	-	39.1	-8.334606897	-	Not Available	1.14E+04	8843	1.10E+04	4.46E+04	2.09E+04	1.24E+04	3.93E+04	3.38E+04	3.11E+04	3.64E+04	3.17E+04	3.05E+04	6.65E+04	1579	0	4.94E+04	0	5.08E+04	2.51E+05	9.43E+04	1.87E+04	4.49E+04	1.44E+05	1.12E+05	4.81E+04
pos_9128	Ile Thr	metab_9305	B(i)	-	-	-	M+H	C10H20N2O4	1.7737	-	pos	-	-	-	-	-	-	233.1494395	0.05630262	53.9	-	-0.620621031	-	-	3.24E+05	1.26E+05	2.76E+05	1.15E+05	7.83E+04	2.66E+05	1.14E+05	1.14E+05	1.16E+05	1.16E+05	1.16E+05	1.17E+05	1.39E+05	3.87E+05	1.57E+05	5.60E+05	3.57E+05	4.72E+05	5.68E+04	1.19E+05	1.42E+05	8.90E+04	4.31E+04	1.20E+05	1.82E+05
pos_9148	Ala Asn Ile Lys	metab_9327	B(i)	-	-	-	M+H	C19H36N6O6	1.7498	-	pos	-	-	-	-	-	-	445.2763498	0.073065229	39.6	-	-1.2593651	-	-	2.52E+04	2701	6.42E+04	8378	0	1.98E+05	1776	3355	0	4845	1722	7840	2068	3.71E+04	2645	3.90E+05	1.74E+05	5.58E+05	0	3375	3990	0	0	4649	3.57E+04
pos_9162	Glutamine-glutamate	metab_9343	B(ii)	-	-	HMDB0252813	M+H-2H2O	C10H17N3O7	1.7418	-	pos	-	-	-	-	Organic acids and derivatives	Carboxylic acids and derivatives	256.0924566	0.042009738	-	46.7	-1.169246779	-	Amino acids, peptides, and analogues	1.18E+05	2.38E+04	1.96E+05	1.63E+05	2.73E+05	1.73E+05	7.00E+04	6.78E+04	7.45E+04	7.75E+04	7.74E+04	7.42E+04	3.02E+05	2.02E+05	2.09E+05	2.22E+05	1.51E+05	1.43E+05	2.04E+06	2.41E+05	2.42E+05	2.57E+05	1.57E+06	2.54E+05	3.37E+05
pos_917	Val Ile Val	metab_9351	B(i)	-	-	-	M+H, M+Na	C16H31N3O4	3.3849	-	pos	-	-	-	-	-	-	330.2383028	0.027483546	55.8	-	-1.306456472	-	-	1.56E+05	4.47E+04	1.08E+05	4.94E+04	2.20E+04	6.27E+04	4.05E+04	4.04E+04	4.20E+04	4.39E+04	3.95E+04	4.13E+04	6.77E+04	2.27E+05	1.02E+05	1.66E+05	2.60E+05	1.73E+05	1.74E+04	3.93E+04	4.39E+04	1.77E+04	1.43E+04	5.50E+04	7.25E+04
pos_9173	5-Hydroxylysine	metab_9355	B(ii)	map01100;map00310	Metabolic pathways;Lysine degradation	HMDB0000450;HMDB0245508	M+ACN+H	C6H14N2O3	1.7338	C16741	pos	-	-	Metabolism;Metabolism	Global and overview maps;Amino acid metabolism	Organic acids and derivatives	Carboxylic acids and derivatives	204.1342232	0.037487	-	37.4	-0.275178036	1190-94-9	Amino acids, peptides, and analogues	2.27E+04	5.48E+04	8.88E+04	4.93E+04	3.44E+04	7.85E+04	5.95E+04	6.68E+04	6.10E+04	6.90E+04	6.48E+04	6.87E+04	5.28E+04	1.31E+05	3.76E+04	3.72E+04	1.03E+05	2.95E+04	2.19E+05	8.54E+04	2.09E+05	6.60E+04	4.11E+05	1.64E+05	9.26E+04
pos_9184	Dihydro-beta-erythroidine	metab_9367	B(ii)	-	-	HMDB0251290	M+ACN+Na	C16H21NO3	1.7179	C13682	pos	-	-	-	-	Organoheterocyclic compounds	Indoles and derivatives	339.1658457	0.009757932	-	50.6	-7.514464661	23255-54-1	Not Available	5.42E+04	7.37E+04	6.20E+04	5.77E+04	7.84E+04	2.92E+04	6.14E+04	5.60E+04	6.04E+04	6.18E+04	6.53E+04	5.87E+04	2.18E+05	1.69E+05	2.21E+05	1.68E+05	1.45E+05	9.91E+04	1.90E+05	9.36E+04	3.13E+05	2.43E+05	3.80E+05	2.48E+05	1.42E+05
pos_919	Kanokoside C	metab_9373	B(ii)	-	-	HMDB0035305	M+H, M+Na	C27H42O17	3.457	C17430	pos	-	-	-	-	Organic oxygen compounds	Organooxygen compounds	639.2438236	0.029751088	-	80.4	-8.856651864	64703-87-3	Carbonyl compounds	2.04E+05	3.14E+05	3.34E+05	7.22E+04	1.51E+05	1.70E+05	2.95E+05	2.80E+05	3.00E+05	2.98E+05	3.08E+05	2.92E+05	4.84E+04	2.52E+05	9.41E+04	6.32E+04	7.70E+04	6.41E+04	9.22E+05	4.77E+05	5.41E+05	2.83E+05	1.01E+06	3.61E+05	2.98E+05
pos_9199	Betamethasone 17-benzoate	metab_9383	B(ii)	-	-	HMDB0249158	M+CH3OH+H	C29H33FO6	1.694	-	pos	-	-	-	-	Lipids and lipid-like molecules	Steroids and steroid derivatives	529.2598985	0.063594138	-	35.9	0.585079054	-	Hydroxysteroids	2.05E+05	3.60E+05	3.88E+05	4.03E+05	2.95E+04	5.04E+04	2.54E+05	2.82E+05	2.75E+05	2.73E+05	2.76E+05	2.57E+05	1.39E+05	7.47E+04	3.90E+04	2.36E+05	3.29E+05	9.06E+05	0	9367	5062	5.94E+04	7585	5649	1.65E+05
pos_9206	Alpha-Trisaccharide	metab_9392	B(ii)	-	-	HMDB0006595	M+ACN+Na	C20H37NO14	1.6863	-	pos	-	-	-	-	Organic oxygen compounds	Organooxygen compounds	579.2388534	0.124150408	-	38.6	3.258403413	49777-13-1	Carbohydrates and carbohydrate conjugates	8.87E+04	1.10E+05	1.21E+05	1.33E+05	0	1.33E+04	8.35E+04	9.32E+04	1.01E+05	8.60E+04	9.14E+04	1.22E+05	5.71E+04	2.05E+04	5227	6.45E+04	1.12E+05	4.24E+05	0	3923	0	4384	0	0	2.85E+04
pos_9221	Leu Thr	metab_9409	B(i)	-	-	-	M+H	C10H20N2O4	1.6704	-	pos	-	-	-	-	-	-	233.1493751	0.029932674	46.7	-	-0.898037385	-	-	4.84E+05	1.20E+05	3.16E+05	1.54E+05	1.09E+05	3.74E+05	1.21E+05	1.20E+05	1.24E+05	1.13E+05	1.10E+05	1.12E+05	1.75E+05	3.34E+05	1.83E+05	5.92E+05	3.31E+05	4.13E+05	7.24E+04	1.33E+05	2.07E+05	9.15E+04	4.50E+04	1.41E+05	2.11E+05
pos_9265	Hydroxyprolyl-Arginine	metab_9457	B(ii)	-	-	HMDB0028857	M+H-H2O	C11H21N5O4	1.6225	-	pos	-	-	-	-	Organic acids and derivatives	Carboxylic acids and derivatives	270.1556607	0.07802391	-	55.2	-1.411282019	-	Amino acids, peptides, and analogues	0	0	5012	0	0	4.86E+04	3711	6198	1998	1716	6437	5111	434.2	1570	0	2.28E+04	2296	523.7	2.25E+05	1398	2.04E+04	2.10E+04	2.16E+05	1.00E+04	3.12E+04
pos_927	(2S,3R,4R,5S,6S)-2-(Hydroxymethyl)-6-phenylmethoxyoxane-3,4,5-triol	metab_9462	B(ii)	-	-	HMDB0243491	M+H, M+Na	C13H18O6	3.5366	-	pos	-	-	-	-	Organic oxygen compounds	Organooxygen compounds	293.0993122	0.02743727	-	37.2	-0.913730559	-	Carbohydrates and carbohydrate conjugates	3292	1.80E+04	1.95E+04	2773	5592	3.00E+04	2.85E+04	2.59E+04	3.07E+04	3.04E+04	2.96E+04	2.73E+04	203.1	6711	3103	1.38E+04	1.17E+04	3634	1.42E+05	2.77E+04	4.59E+04	1.76E+04	1.29E+05	2.24E+04	3.11E+04
pos_9273	Adenosine 5'-Monophosphate	metab_9466	B(i)	map01110;map00230;map01240;map04211;map00908;map05012;map04923;map04925;map04924;map04927;map04740;map01065;map04742;map05032;map01060;map01100;map01232;map04068;map04022;map04928;map04024;map01070;map05022;map01523;map04934;map04150;map04151;map04152	Biosynthesis of secondary metabolites;Purine metabolism;Biosynthesis of cofactors;Longevity regulating pathway;Zeatin biosynthesis;Parkinson disease;Regulation of lipolysis in adipocytes;Aldosterone synthesis and secretion;Renin secretion;Cortisol synthesis and secretion;Olfactory transduction;Biosynthesis of alkaloids derived from histidine and purine;Taste transduction;Morphine addiction;Biosyn…	HMDB0000045;MJDBOTE0000497	M+H	C10H14N5O7P	1.6066	C00020	pos	Nucleic acids	Nucleotides	Metabolism;Metabolism;Metabolism;Organismal Systems;Metabolism;Human Diseases;Organismal Systems;Organismal Systems;Organismal Systems;Organismal Systems;Organismal Systems;Metabolism;Organismal Systems;Human Diseases;Metabolism;Metabolism;Metabolism;Environmental Information Processing;Environmental Information Processing;Organismal Systems;Environmental Information Processing;Metabolism;Human D…	Global and overview maps;Nucleotide metabolism;Global and overview maps;Aging;Metabolism of terpenoids and polyketides;Neurodegenerative disease;Endocrine system;Endocrine system;Endocrine system;Endocrine system;Sensory system;Chemical structure transformation maps;Sensory system;Substance dependence;Chemical structure transformation maps;Global and overview maps;Global and overview maps;Signal …	Nucleosides, nucleotides, and analogues	Purine nucleotides	348.0699846	0.044597945	67.2	-	-1.084277283	61-19-8	Purine ribonucleotides	4.16E+04	1.76E+05	0	2548	0	0	7.94E+04	8.02E+04	8.94E+04	7.96E+04	8.56E+04	7.65E+04	1.29E+05	8.71E+04	3.00E+04	2980	5.67E+04	9344	5.52E+05	4.06E+04	2.48E+05	9.99E+04	6.10E+05	5.25E+04	1.09E+05
pos_9274	3-Hydroxy-N6,N6,N6-trimethyl-L-lysine	metab_9467	B(ii)	map01100;map00310	Metabolic pathways;Lysine degradation	HMDB0001422;PW_C001098	M+ACN+Na	C9H21N2O3+	1.6066	C01259	pos	-	-	Metabolism;Metabolism	Global and overview maps;Amino acid metabolism	Organic acids and derivatives	Carboxylic acids and derivatives	269.1716088	0.115087599	-	30.8	3.029483601	-	Amino acids, peptides, and analogues	8312	0	65.12	7.56E+04	0	1.76E+05	5.36E+04	4.93E+04	5.19E+04	5.59E+04	5.81E+04	4.77E+04	3.14E+05	9.41E+04	4.08E+04	3.29E+04	7.30E+04	3.47E+05	0	0	1.145	4.734	0	6.181	4.66E+04
pos_1575	Anacardic acid	metab_950	B(ii)	-	-	HMDB0031059;HMDB0029683;HMDB0247824;HMDB0033896;LMPK15040001	M+H-H2O, M+H	C22H32O3	5.8386	C10759	pos	-	-	-	-	Benzenoids	Benzene and substituted derivatives	327.2312401	0.128892046	-	43	-1.791101448	103904-73-0;16611-84-0;103904-74-1	Benzoic acids and derivatives	4.56E+05	2.00E+05	3.09E+05	6.94E+05	5.26E+05	3.10E+05	2.57E+05	2.69E+05	2.68E+05	2.61E+05	2.39E+05	2.74E+05	1.79E+05	6.56E+05	6.83E+05	5.41E+05	3.24E+05	4.71E+05	7.70E+04	1.55E+05	1.09E+05	1.42E+05	6.67E+04	1.53E+05	2.68E+05
pos_932	Asn Leu Leu	metab_9517	B(i)	-	-	-	M+H, M+Na	C16H30N4O5	3.6072	-	pos	-	-	-	-	-	-	359.2285122	0.086103692	39.3	-	-1.072963414	-	-	1.85E+04	2763	3.48E+04	6393	1908	2.91E+04	7113	5013	7801	4389	1198	3988	864.2	4.09E+04	3975	9.08E+04	8.61E+04	1.21E+05	0	5981	896.9	836.8	0	3917	1.83E+04
pos_9392	8-Acetyl-T2 tetrol	metab_9597	B(ii)	-	-	HMDB0036160	M+H	C17H24O7	1.1668	-	pos	-	-	-	-	Lipids and lipid-like molecules	Prenol lipids	341.1563637	0.154828035	-	31.8	-9.160003055	-	Sesquiterpenoids	1782	4066	2284	388.3	7443	2080	6921	3515	1977	9419	0	1502	7608	6186	6469	8393	8314	0	4.31E+05	6565	5288	5433	3.38E+05	3752	3.80E+04
pos_842	butyric Acid	metab_96	B(i)	map01100;map01220;map04974;map01120	Metabolic pathways;Degradation of aromatic compounds;Protein digestion and absorption;Microbial metabolism in diverse environments	LMFA01010004;HMDB0000039	M+H, 2M+H	C4H8O2	2.7679	C0246	pos	-	-	Metabolism;Metabolism;Organismal Systems;Metabolism	Global and overview maps;Global and overview maps;Digestive system;Global and overview maps	Organic acids and derivatives	Carboxylic acids and derivatives	177.1120501	0.247629333	34.3	-	-0.484759889	79-31-2	Carboxylic acids	0	266.2	0	0	0	285	1401	2237	1458.5	1160	1699	1032	685.9	593	408.5	116.1	366	0	1.01E+04	1.17E+04	1.46E+04	6880	3.62E+04	2.77E+04	5163
pos_1584	4-Hydroxydodecanedioylcarnitine	metab_960	B(ii)	-	-	HMDB0241286	M+NH4, M+ACN+H	C19H35NO7	5.8148	-	pos	-	-	-	-	Lipids and lipid-like molecules	Fatty Acyls	407.2788719	0.032530398	-	35.3	9.490062204	-	Fatty acid esters	1.73E+06	1.47E+06	2.70E+06	3.71E+06	2.80E+06	1.55E+06	2.58E+06	2.50E+06	2.54E+06	2.65E+06	2.42E+06	2.61E+06	9.88E+06	8.63E+06	2.08E+06	3.63E+06	4.31E+06	5.97E+06	7.92E+05	1.25E+06	1.33E+06	5.79E+05	5.78E+05	1.03E+06	2.63E+06
pos_94	Bis(N-pantothenylamidoethyl) disulfide	metab_9605	B(ii)	-	-	HMDB0256114	M+Na, M+K, M+H, M+H-H2O	C22H42N4O8S2	3.889	C12661	pos	-	-	-	-	Organic acids and derivatives	Carboxylic acids and derivatives	577.2331646	0.016769377	-	73.4	-0.834383664	-	Amino acids, peptides, and analogues	3.63E+06	9.03E+04	4.74E+05	1.20E+07	1.14E+07	8.66E+06	4.26E+05	4.00E+05	3.95E+05	4.11E+05	4.09E+05	4.06E+05	3933	1.03E+05	2.26E+04	1.03E+06	1.15E+05	7.43E+06	2.47E+04	3.86E+05	1.83E+05	4.93E+05	2372	8.68E+05	1.94E+06
pos_9440	Methylene bisacrylamide	metab_9650	B(ii)	-	-	HMDB0255276;HMDB0254632	M+H-H2O	C7H10N2O2	1.1189	-	pos	-	-	-	-	Organic acids and derivatives	Carboxylic acids and derivatives	137.0709542	0.028382087	-	77.5	0.096302682	-	Acrylic acids and derivatives	3.23E+04	4.40E+04	3.68E+04	3.66E+04	3.19E+04	4.03E+04	5.13E+04	4.74E+04	4.85E+04	4.82E+04	5.47E+04	4.99E+04	5.44E+04	5.73E+04	5.93E+04	3.73E+04	4.17E+04	5.58E+04	6.94E+04	5.81E+04	6.90E+04	5.14E+04	1.63E+05	6.94E+04	4.87E+04
pos_9467	2'-Deoxymugineic acid	metab_9678	B(ii)	map01100;map01110;map00999	Metabolic pathways;Biosynthesis of secondary metabolites;Biosynthesis of various plant secondary metabolites	HMDB0033909	M+H-2H2O	C12H20N2O7	1.0629	C15485	pos	-	-	Metabolism;Metabolism;Metabolism	Global and overview maps;Global and overview maps;Biosynthesis of other secondary metabolites	Organic acids and derivatives	Carboxylic acids and derivatives	269.1107984	0.237037613	-	54.1	-7.890318531	74235-24-8	Amino acids, peptides, and analogues	2.70E+04	1.06E+04	3142	9706	3.04E+04	2.97E+04	2446	7812	9377	4818	3665	1.01E+04	1.54E+04	3.01E+04	8046	4787	1.79E+04	7375	1.25E+05	5.47E+04	5.20E+04	1.59E+04	2.68E+05	5.32E+04	3.54E+04
pos_953	Beta-Thujaplicin	metab_9748	B(ii)	-	-	HMDB0035213	M+H-2H2O, M+H	C10H12O2	3.8083	C09904	pos	-	-	-	-	Hydrocarbon derivatives	Tropones	165.0910909	0.0826524	-	61.3	0.517000952	499-44-5	Tropolones	7166	7305	6669	7268	6785	5986	6534	8407	6747	7005	7838	5999	8130	6418	9457	5067	6132	5581	5.51E+04	8431	1.16E+04	8812	3.85E+04	9502	1.09E+04
pos_9543	Nepsilon-Acetyl-L-lysine	metab_9763	B(i)	map01100;map00310	Metabolic pathways;Lysine degradation	HMDB0000206	M+H	C8H16N2O3	0.9906	C02727	pos	-	-	Metabolism;Metabolism	Global and overview maps;Amino acid metabolism	Organic acids and derivatives	Carboxylic acids and derivatives	189.1233095	0.010806309	58.1	-	-0.315076891	692-04-6	Amino acids, peptides, and analogues	3.06E+05	2.02E+05	1.45E+05	3.34E+05	1.91E+05	1.39E+05	1.70E+05	1.74E+05	1.58E+05	1.69E+05	1.61E+05	1.67E+05	2.98E+05	1.95E+05	2.41E+05	2.72E+05	1.73E+05	3.64E+05	8.00E+04	1.01E+05	1.21E+05	1.73E+05	6.71E+04	1.41E+05	1.65E+05
pos_9577	2-C-Methyl-1,4-erythrono-D-lactone	metab_9800	B(ii)	-	-	HMDB0029884	M+NH4	C5H8O4	0.9585	-	pos	-	-	-	-	Organoheterocyclic compounds	Lactones	150.0774027	0.007278688	-	34.4	9.984566537	18465-71-9	Gamma butyrolactones	2.59E+05	2.04E+05	7.86E+04	1.40E+05	1.38E+05	6.56E+04	1.66E+05	1.61E+05	1.52E+05	1.63E+05	1.59E+05	1.55E+05	4.14E+05	1.66E+05	1.84E+05	1.01E+05	1.80E+05	2.19E+05	8.91E+05	2.07E+05	1.94E+05	2.72E+05	8.00E+05	1.82E+05	2.36E+05
pos_9607	Prolyl-Arginine	metab_9834	B(ii)	-	-	HMDB0029011	M+H	C11H21N5O3	0.8626	-	pos	-	-	-	-	Organic acids and derivatives	Carboxylic acids and derivatives	272.1714222	0.070157294	-	58.2	-1.083583337	-	Amino acids, peptides, and analogues	2.44E+05	8.02E+04	2.38E+05	5.71E+04	1.05E+05	2.37E+05	1.05E+05	1.07E+05	9.89E+04	1.02E+05	1.07E+05	9.41E+04	1.39E+05	1.95E+05	1.24E+05	2.43E+05	3.24E+05	2.80E+05	1.14E+05	5.88E+04	6.08E+04	3.95E+04	6.52E+04	4.30E+04	1.21E+05
pos_9617	N1,N12-Diacetylspermine	metab_9845	B(i)	-	-	HMDB0002172	M+H	C14H30N4O2	0.8224	C03413	pos	-	-	-	-	Organic acids and derivatives	Carboximidic acids and derivatives	287.2439293	0.010803937	61.9	-	-0.780271626	61345-83-3	Carboximidic acids	2.09E+05	6.92E+05	3.46E+05	3.92E+05	7.16E+05	1.83E+05	1.26E+05	1.23E+05	1.29E+05	1.22E+05	1.28E+05	1.22E+05	2.04E+05	1.01E+05	3.96E+05	9.22E+05	3.88E+05	6.32E+05	1.21E+05	2.36E+05	2.01E+04	2.12E+05	6.33E+04	1.27E+05	2.82E+05
pos_9622	1-Pyrrolidinyloxy, 3-(methoxycarbonyl)-2,2,5,5-tetramethyl-	metab_9851	B(ii)	-	-	HMDB0254362	M+ACN+H	C10H19NO3	0.7744	-	pos	-	-	-	-	Organoheterocyclic compounds	Pyrrolidines	243.1701803	0.022704787	-	30.4	-0.68979657	-	Pyrrolidine carboxylic acids and derivatives	8015	2.42E+05	5.61E+04	980.6	9.27E+04	2.45E+04	5.42E+05	5.19E+05	5.45E+05	5.23E+05	5.25E+05	5.38E+05	3310	4413	1.02E+04	1.71E+05	4548	1.47E+04	3.12E+06	2.53E+06	1.36E+05	2.54E+06	1.81E+04	9.02E+05	5.53E+05
pos_1611	Monoketocholic acid	metab_991	B(ii)	-	-	HMDB0254862	M+NH4, M+Na	C24H38O6	5.775	-	pos	-	-	-	-	Lipids and lipid-like molecules	Steroids and steroid derivatives	440.3008572	0.044028592	-	51.5	0.456315007	-	Bile acids, alcohols and derivatives	7.40E+05	5.16E+05	7.95E+05	1.55E+06	4.58E+05	5.25E+05	5.33E+05	5.95E+05	5.31E+05	5.25E+05	5.78E+05	5.69E+05	1.34E+06	1.55E+06	1.26E+06	1.39E+06	1.56E+06	2.19E+06	2.38E+05	2.77E+05	2.65E+05	3.65E+05	2.90E+05	3.31E+05	6.85E+05
pos_9716	Hydroxyprolyl-Asparagine	metab_9954	B(ii)	-	-	HMDB0028858	M+2Na-H	C9H15N3O5	0.6549	-	pos	-	-	-	-	Organic acids and derivatives	Carboxylic acids and derivatives	290.0719325	0.123604604	-	47.2	-1.644326807	-	Amino acids, peptides, and analogues	1.60E+04	2.26E+04	3.86E+05	2.74E+05	9.92E+04	1.52E+05	1.50E+05	1.41E+05	1.81E+05	1.70E+05	1.44E+05	1.63E+05	2074	0	9.16E+04	6.50E+05	1.30E+05	4.41E+05	8424	4.59E+04	1.75E+04	9648	2.66E+04	5.22E+04	1.22E+05
pos_9752	4-Imidazolone-5-propionic acid	metab_9994	B(ii)	map01100;map00340	Metabolic pathways;Histidine metabolism	HMDB0001014;PW_C000802	M+NH4	C6H8N2O3	0.6708	C03680	pos	-	-	Metabolism;Metabolism	Global and overview maps;Amino acid metabolism	Organoheterocyclic compounds	Azoles	174.0873519	0.02679911	-	38.5	0.219481529	17340-16-8	Imidazoles	6.36E+05	5.07E+04	7.89E+04	1.42E+05	6.24E+05	2.58E+05	1.12E+05	1.03E+05	1.08E+05	1.09E+05	1.00E+05	1.01E+05	2.43E+05	1.47E+05	1.10E+05	2.59E+05	1.98E+05	5.33E+05	6.74E+04	6.01E+04	1.41E+05	5.21E+04	9.30E+04	1.00E+05	1.75E+05
[truncated: 2 more columns]
